# Supplementary material for: OsWRKY28 Regulates Phosphate and Arsenate Accumulation, Root System Architecture and Fertility in Rice
Source: Front Plant Sci. 2018 Sep 12;9:1330. doi: 10.3389/fpls.2018.01330 (PMC6143681; doi:10.3389/fpls.2018.01330)
Supplement: DATA SHEET S1 — Differentially expressed genes in roots and shoots between wild-type and oswrky28 mutant. [file Data_Sheet_1.XLS]

## Sheet: root
gene_id	locus	sample_1	sample_2	fpkm_1	fpkm_2	log2(sample_2/sample_1)	p_value	q_value	type	func_anno	seq
OS01G0106400	1:327127-328450	DJ_root	wrky28_root	3.31668	7.24472	1.12719	5e-05	0.00277808	up	Similar to Isoflavone reductase homolog IRL (EC 1.3.1.-).
OS01G0124000	1:1341367-1342277	DJ_root	wrky28_root	0.437916	36.8386	6.39442	5e-05	0.00277808	up	Similar to Bowman Birk trypsin inhibitor.
OS01G0191200	1:4872157-4873806	DJ_root	wrky28_root	43.246	21.5829	-1.00268	5e-05	0.00277808	down	Similar to Acid phosphatase.
OS01G0246400	1:8057413-8062892	DJ_root	wrky28_root	7.64025	15.6215	1.03184	5e-05	0.00277808	up	Similar to Low molecular mass early light-inducible protein HV90, chloroplast precursor (ELIP).
OS01G0248701	1:8191031-8192289	DJ_root	wrky28_root	1.35905	3.85943	1.50578	5e-05	0.00277808	up	Terpenoid synthase domain containing protein.
OS01G0249100	1:8201958-8202772	DJ_root	wrky28_root	2.74111	6.06538	1.14584	0.00065	0.0234088	up	Similar to Expansin-A9.
OS01G0262401	1:8856488-8857022	DJ_root	wrky28_root	0	5.79831	inf	5e-05	0.00277808	up	Hypothetical genes.
OS01G0339500	1:13342968-13348414	DJ_root	wrky28_root	1.9964	0.416484	-2.26107	0.0008	0.0273666	down	Similar to No apical meristem protein.
OS01G0509700	1:17881780-17885487	DJ_root	wrky28_root	0.155013	1.28611	3.05255	5e-05	0.00277808	up	Conserved hypothetical protein.
OS01G0566500	1:21665758-21668304	DJ_root	wrky28_root	5.75038	1.8499	-1.63621	5e-05	0.00277808	down	Similar to Dioxygenase RAMOSUS1.
OS01G0607100	1:23919213-23921302	DJ_root	wrky28_root	1.34026	8.69325	2.69739	5e-05	0.00277808	up	Bifunctional inhibitor/plant lipid transfer protein/seed storage domain containing protein.
OS01G0692400	1:28575814-28576674	DJ_root	wrky28_root	0	1.17029	inf	5e-05	0.00277808	up	Conserved hypothetical protein.
OS01G0700100	1:28975564-28977344	DJ_root	wrky28_root	1.19469	3.83038	1.68085	5e-05	0.00277808	up	MtN3 and saliva related transmembrane protein family protein.
OS01G0730500	1:30472511-30475205	DJ_root	wrky28_root	0.465584	3.0677	2.72004	5e-05	0.00277808	up	Similar to Ferredoxin (Bacterial type ferredoxin family).
OS01G0734501	1:30646786-30647149	DJ_root	wrky28_root	2.56521	0	#NAME?	0.00035	0.0143971	down	Conserved hypothetical protein.
OS01G0791033	1:33533877-33534687	DJ_root	wrky28_root	9.94377	21.7119	1.12662	5e-05	0.00277808	up	Similar to ribulose-1,5-bisphosphate carboxylase/oxygenase large subunit.
OS01G0802700	1:34003691-34006460	DJ_root	wrky28_root	1.28416	2.62574	1.03189	0.0004	0.0160567	up	Auxin efflux carrier domain containing protein.
OS01G0845950	1:36323779-36325014	DJ_root	wrky28_root	0	0.774829	inf	5e-05	0.00277808	up	Conserved hypothetical protein.
OS01G0910900	1:39682841-39683433	DJ_root	wrky28_root	4.13216	52.1115	3.65664	5e-05	0.00277808	up	Conserved hypothetical protein.
OS01G0933900	1:40962721-40964240	DJ_root	wrky28_root	5.21473	10.4975	1.00938	0.0001	0.00505009	up	Similar to Glutathione transferase III(B) (EC 2.5.1.18).
OS01G0940700	1:41346646-41348373	DJ_root	wrky28_root	491.714	1043.93	1.08614	5e-05	0.00277808	up	Similar to Glucan endo-1,3-beta-glucosidase GII precursor (EC 3.2.1.39) ((1->3)- beta-glucan endohydrolase GII) ((1->3)-beta-glucanase isoenzyme GII) (Beta-1,3-endoglucanase GII).
OS01G0974600	1:43070804-43071206	DJ_root	wrky28_root	0	1.33152	inf	5e-05	0.00277808	up	Similar to Histone H2A.
OS02G0106100	2:343056-346875	DJ_root	wrky28_root	8.60859	24.709	1.52119	5e-05	0.00277808	up	Similar to Fructosyltransferase.
OS02G0106201	2:343056-346875	DJ_root	wrky28_root	25.0727	65.5183	1.38578	5e-05	0.00277808	up	Hypothetical protein.
OS02G0112100	2:655323-657243	DJ_root	wrky28_root	8.74161	24.5217	1.48809	5e-05	0.00277808	up	Similar to BCH2.
OS02G0112600	2:667263-669053	DJ_root	wrky28_root	9.81518	30.9919	1.65881	5e-05	0.00277808	up	Similar to BCH2.
OS02G0124650	2:1273312-1275549	DJ_root	wrky28_root	1.35953	2.93528	1.11039	0.0009	0.0299408	up	Hypothetical protein.
OS02G0137700	2:2001886-2005864	DJ_root	wrky28_root	0.307642	0.838445	1.44647	0.00055	0.0208514	up	NAD(P)-binding domain containing protein.
OS02G0139500	2:2110964-2118966	DJ_root	wrky28_root	4.07237	1.88638	-1.11025	5e-05	0.00277808	down	Similar to Beta-amyrin synthase.
OS02G0152400	2:2874950-2876254	DJ_root	wrky28_root	7.97673	16.3677	1.03698	5e-05	0.00277808	up	Rubisco small subunit 1, Reguration of Rubisco catalytic activity
OS02G0178100	2:4315390-4316956	DJ_root	wrky28_root	4.09889	8.47956	1.04876	5e-05	0.00277808	up	Similar to CONSTANS-like protein CO6.
OS02G0178800	2:4355072-4362388	DJ_root	wrky28_root	5.35358	11.0859	1.05015	5e-05	0.00277808	up	Glossy1(GL1) homolog, Cuticular wax biosynthesis, Drought resistance
OS02G0194700	2:5276685-5282626	DJ_root	wrky28_root	0.357431	7.34388	4.36081	5e-05	0.00277808	up	Similar to Lipoxygenase 2.3, chloroplast precursor (EC 1.13.11.12) (LOX2:Hv:3).
OS02G0483500	2:16678287-16680030	DJ_root	wrky28_root	0.452091	1.68458	1.8977	0.0002	0.00919309	up	Transferase family protein.
OS02G0494400	2:17327568-17335567	DJ_root	wrky28_root	0.460442	1.76356	1.9374	5e-05	0.00277808	up	Similar to TPR Domain containing protein, expressed.
OS02G0522800	2:19067337-19072348	DJ_root	wrky28_root	3.63827	0.913279	-1.99412	5e-05	0.00277808	down	Peptidase C65, otubain domain containing protein.
OS02G0569000	2:21662607-21664276	DJ_root	wrky28_root	2.10162	4.32577	1.04145	0.0001	0.00505009	up	Cytochrome P450 family protein.
OS02G0569900	2:21740303-21741960	DJ_root	wrky28_root	7.19639	26.5105	1.88122	5e-05	0.00277808	up	Cytochrome P450 family protein.
OS02G0570400	2:21765010-21773418	DJ_root	wrky28_root	2.51913	7.12291	1.49954	5e-05	0.00277808	up	Similar to Ent-kaurene synthase 1A.
OS02G0570700	2:21810374-21813457	DJ_root	wrky28_root	0.747799	2.47763	1.72824	0.00025	0.0110707	up	Cytochrome P450 family protein.
OS02G0570800	2:21810374-21813457	DJ_root	wrky28_root	3.49563	11.0582	1.66149	5e-05	0.00277808	up	Hypothetical protein.
OS02G0571100	2:21842022-21847532	DJ_root	wrky28_root	1.6741	7.60338	2.18325	5e-05	0.00277808	up	Terpenoid synthase domain containing protein.
OS02G0572000	2:21904597-21906343	DJ_root	wrky28_root	0.888447	4.53182	2.35073	5e-05	0.00277808	up	Hypothetical protein.
OS02G0585650	2:22572226-22573341	DJ_root	wrky28_root	9.15126	20.8952	1.19113	5e-05	0.00277808	up	Hypothetical gene.
OS02G0586000	2:22579160-22580613	DJ_root	wrky28_root	1.44183	27.7864	4.26841	5e-05	0.00277808	up	Quinonprotein alcohol dehydrogenase-like domain containing protein.
OS02G0620533	2:24683708-24685205	DJ_root	wrky28_root	5.9774	15.065	1.33361	5e-05	0.00277808	up	Hypothetical protein.
OS02G0649900	2:26171616-26174918	DJ_root	wrky28_root	1.93434	0.727254	-1.41131	5e-05	0.00277808	down	-
OS02G0650300	2:26200135-26204468	DJ_root	wrky28_root	1.17512	0.173105	-2.76309	5e-05	0.00277808	down	Iron-phytosiderophore transporter, Iron homeostasis
OS02G0677300	2:27652934-27654206	DJ_root	wrky28_root	30.1712	14.4659	-1.06052	5e-05	0.00277808	down	Similar to CRT/DRE binding factor 1.
OS02G0704000	2:29026098-29028176	DJ_root	wrky28_root	1.42955	7.99581	2.48369	5e-05	0.00277808	up	Carotenoid oxygenase family protein.
OS02G0704131	2:29026098-29028176	DJ_root	wrky28_root	3.64875	27.9204	2.93585	5e-05	0.00277808	up	Hypothetical protein.
OS02G0705100	2:29099104-29101290	DJ_root	wrky28_root	1.74513	4.17301	1.25776	5e-05	0.00277808	up	Alpha/beta hydrolase fold-1 domain containing protein.
OS02G0765900	2:32254100-32257207	DJ_root	wrky28_root	0.479881	9.03784	4.23523	5e-05	0.00277808	up	Similar to Ferredoxin-nitrite reductase.
OS02G0765925	2:32254100-32257207	DJ_root	wrky28_root	7.86768	104.457	3.73083	5e-05	0.00277808	up	Hypothetical protein.
OS02G0772100	2:32591799-32593204	DJ_root	wrky28_root	1.96795	45.4848	4.53062	5e-05	0.00277808	up	Conserved hypothetical protein.
OS02G0772150	2:32591799-32593204	DJ_root	wrky28_root	2.02014	49.6294	4.61867	5e-05	0.00277808	up	Conserved hypothetical protein.
OS02G0811800	2:34764347-34766529	DJ_root	wrky28_root	0.687645	2.12093	1.62496	0.0002	0.00919309	up	Similar to Cinnamoyl-CoA reductase (EC 1.2.1.44).
OS03G0105500	3:337911-339291	DJ_root	wrky28_root	0	2.07891	inf	5e-05	0.00277808	up	Conserved hypothetical protein.
OS03G0115700	3:884705-886943	DJ_root	wrky28_root	4.9756	15.6085	1.64939	5e-05	0.00277808	up	Short-chain dehydrogenase/reductase SDR family protein.
OS03G0131200	3:1787678-1790806	DJ_root	wrky28_root	10.3259	28.2437	1.45166	5e-05	0.00277808	up	Catalase, Hydrogen peroxide-induced leaf cell death
OS03G0132900	3:1860428-1861772	DJ_root	wrky28_root	27.8083	61.6666	1.14897	5e-05	0.00277808	up	Similar to Chitinase 11.
OS03G0207475	3:5629572-5633166	DJ_root	wrky28_root	0	1.35914	inf	5e-05	0.00277808	up	Hypothetical gene.
OS03G0220100	3:6302864-6304849	DJ_root	wrky28_root	2.59739	5.34558	1.04128	0.0017	0.047575	up	Similar to Very-long-chain fatty acid condensing enzyme CUT1.
OS03G0232400	3:7018346-7019179	DJ_root	wrky28_root	0.675716	2.45448	1.86093	0.00155	0.0442615	up	Phytosulfokine family protein.
OS03G0239000	3:7339644-7342730	DJ_root	wrky28_root	1.38999	4.56669	1.71607	5e-05	0.00277808	up	Concanavalin A-like lectin/glucanase, subgroup domain containing protein.
OS03G0289850	3:10039386-10044409	DJ_root	wrky28_root	6.67921	14.7159	1.13962	5e-05	0.00277808	up	Hypothetical gene.
OS03G0299700	3:10518912-10520192	DJ_root	wrky28_root	1.53298	146.005	6.57354	5e-05	0.00277808	up	Conserved hypothetical protein.
OS03G0307200	3:10926468-10927729	DJ_root	wrky28_root	14.0525	1.38903	-3.33868	5e-05	0.00277808	down	Nicotianamine synthase 2, Nicotianamine biosynthesis
OS03G0307300	3:10929506-10930895	DJ_root	wrky28_root	12.0544	1.44003	-3.06539	5e-05	0.00277808	down	Nicotianamine synthase 1 (EC 2.5.1.43) (S-adenosyl-L-methionine:S- adenosyl-L-methionine:S-adenosyl-methionine 3-amino-3- carboxypropyltransferase 1) (OsNAS1).
OS03G0310000	3:11059851-11062156	DJ_root	wrky28_root	1.60519	3.34681	1.06004	0.00025	0.0110707	up	Lipase, GDSL domain containing protein.
OS03G0338000	3:12556848-12559702	DJ_root	wrky28_root	6.07584	12.3879	1.02778	5e-05	0.00277808	up	Similar to alanine--glyoxylate aminotransferase 2.
OS03G0348200	3:13063311-13070842	DJ_root	wrky28_root	0	4.01699	inf	5e-05	0.00277808	up	Terpene synthase-like domain containing protein.
OS03G0369250	3:14495095-14496107	DJ_root	wrky28_root	18.8333	9.20204	-1.03326	5e-05	0.00277808	down	Hypothetical protein.
OS03G0371400	3:14572499-14573221	DJ_root	wrky28_root	0	0.843264	inf	5e-05	0.00277808	up	Cytochrome P450 family protein.
OS03G0426350	3:17809790-17810736	DJ_root	wrky28_root	23.5077	54.5726	1.21505	5e-05	0.00277808	up	Conserved hypothetical protein.
OS03G0570100	3:20666068-20670823	DJ_root	wrky28_root	0.570235	2.1133	1.88987	5e-05	0.00277808	up	Similar to Cytochrome P450 79A1 (EC 1.14.13.41) (Tyrosine N-monooxygenase) (Cytochrome P450Tyr).
OS03G0574900	3:20978619-20985759	DJ_root	wrky28_root	0.400469	1.75848	2.13456	5e-05	0.00277808	up	Similar to Potassium transporter 1 (OsHAK1). Splice isoform 2.
OS03G0596600	3:22204029-22207200	DJ_root	wrky28_root	0	1.37125	inf	5e-05	0.00277808	up	Zinc finger, CCHC-type domain containing protein.
OS03G0629900	3:24047947-24053785	DJ_root	wrky28_root	0.560782	1.59027	1.50376	5e-05	0.00277808	up	Conserved hypothetical protein.
OS03G0663600	3:26034425-26035341	DJ_root	wrky28_root	213.176	430.941	1.01544	5e-05	0.00277808	up	Similar to Pathogenesis-related thaumatin-like protein.
OS03G0729000	3:29784694-29787012	DJ_root	wrky28_root	0.558313	2.84988	2.35175	5e-05	0.00277808	up	Similar to Peptidase, M50 family.
OS03G0797300	3:33207530-33208198	DJ_root	wrky28_root	1.51682	4.90272	1.69253	5e-05	0.00277808	up	Similar to benzoxazinless1.
OS03G0797400	3:33214543-33217418	DJ_root	wrky28_root	0.509224	5.51897	3.43803	5e-05	0.00277808	up	Similar to Indole-3-glycerol phosphate lyase.
OS03G0826900	3:34739010-34740504	DJ_root	wrky28_root	56.0507	25.9332	-1.11193	5e-05	0.00277808	down	Conserved hypothetical protein.
OS04G0103601	4:244294-244763	DJ_root	wrky28_root	5.35854	17.5436	1.71103	5e-05	0.00277808	up	Conserved hypothetical protein.
OS04G0103700	4:246534-249229	DJ_root	wrky28_root	5.07197	2.28848	-1.14815	5e-05	0.00277808	down	Serine/threonine protein kinase-related domain containing protein.
OS04G0104900	4:316561-319162	DJ_root	wrky28_root	0.74046	4.86432	2.71575	5e-05	0.00277808	up	Similar to 0-methyltransferase (EC 2.1.1.6) (Fragment).
OS04G0107600	4:463737-467271	DJ_root	wrky28_root	21.9795	5.94232	-1.88706	5e-05	0.00277808	down	Arginine decarboxylase , Stress response
OS04G0110500	4:613788-616346	DJ_root	wrky28_root	1.42004	3.57153	1.33061	5e-05	0.00277808	up	Pentatricopeptide repeat domain containing protein.
OS04G0111100	4:639803-643247	DJ_root	wrky28_root	0.672496	4.29622	2.67547	5e-05	0.00277808	up	Similar to H0215A08.1 protein.
OS04G0111250	4:647537-650373	DJ_root	wrky28_root	0.631651	1.67455	1.40657	0.0009	0.0299408	up	Conserved hypothetical protein.
OS04G0112200	4:706805-711491	DJ_root	wrky28_root	6.89165	2.53245	-1.44432	5e-05	0.00277808	down	Similar to OSIGBa0127D24.8 protein.
OS04G0115200	4:899617-900877	DJ_root	wrky28_root	15.3373	104.866	2.77343	5e-05	0.00277808	up	Conserved hypothetical protein.
OS04G0115700	4:937895-943051	DJ_root	wrky28_root	0	1.79662	inf	5e-05	0.00277808	up	Hypothetical protein.
OS04G0116200	4:967967-969679	DJ_root	wrky28_root	1.23751	3.84874	1.63695	5e-05	0.00277808	up	Protein of unknown function DUF827, plant family protein.
OS04G0120300	4:1211120-1219026	DJ_root	wrky28_root	1.26574	4.01292	1.66467	5e-05	0.00277808	up	Similar to OSIGBa0115D20.4 protein.
OS04G0126800	4:1659468-1659899	DJ_root	wrky28_root	1.60717	0	#NAME?	5e-05	0.00277808	down	Conserved hypothetical protein.
OS04G0150500	4:3465252-3472291	DJ_root	wrky28_root	0.0394532	0.979517	4.63386	0.00165	0.0466169	up	Hypothetical gene.
OS04G0154800	4:3766205-3768464	DJ_root	wrky28_root	0.669172	1.38975	1.05437	0.0018	0.0497458	up	Protein of unknown function DUF594 family protein.
OS04G0173800	4:5005111-5006206	DJ_root	wrky28_root	23.4719	6.12336	-1.93854	5e-05	0.00277808	down	Lectin precursor (Agglutinin).
OS04G0179200	4:5385721-5387215	DJ_root	wrky28_root	14.7604	30.3	1.03759	5e-05	0.00277808	up	Similar to Stem secoisolariciresinol dehydrogenase (Fragment).
OS04G0179700	4:5428346-5434023	DJ_root	wrky28_root	2.33082	5.05909	1.11804	5e-05	0.00277808	up	Syn-pimara-7,15-diene synthase.
OS04G0180500	4:5484864-5486703	DJ_root	wrky28_root	6.21386	20.2117	1.70163	5e-05	0.00277808	up	Hypothetical protein.
OS04G0208450	4:7258281-7258750	DJ_root	wrky28_root	6.32338	1.41314	-2.16179	0.00095	0.0313689	down	Hypothetical gene.
OS04G0271200	4:11336080-11340189	DJ_root	wrky28_root	7.28831	20.5149	1.49302	5e-05	0.00277808	up	Protein-tyrosine phosphatase-like, PTPLA domain containing protein.
OS04G0271450	4:11336080-11340189	DJ_root	wrky28_root	0.644355	1.37481	1.09331	0.00085	0.0288177	up	-
OS04G0288500	4:12534294-12539647	DJ_root	wrky28_root	1.37355	3.08712	1.16835	5e-05	0.00277808	up	Protein kinase, catalytic domain domain containing protein.
OS04G0308400	4:13934206-13937518	DJ_root	wrky28_root	12.3885	2.89718	-2.09628	5e-05	0.00277808	down	Similar to H0211A12.13 protein.
OS04G0308500	4:13937942-13939128	DJ_root	wrky28_root	6.01721	1.96705	-1.61306	5e-05	0.00277808	down	Similar to H0211A12.12 protein.
OS04G0308600	4:13949075-13950288	DJ_root	wrky28_root	3.13995	0.808915	-1.95668	5e-05	0.00277808	down	Similar to H0211A12.11 protein.
OS04G0309900	4:14027960-14029187	DJ_root	wrky28_root	10.2602	4.52949	-1.17964	5e-05	0.00277808	down	Similar to H0211A12.5 protein.
OS04G0310100	4:14038896-14040082	DJ_root	wrky28_root	5.25841	1.664	-1.65997	5e-05	0.00277808	down	Similar to H0211A12.12 protein.
OS04G0310200	4:14040506-14041461	DJ_root	wrky28_root	9.28194	2.19992	-2.07698	5e-05	0.00277808	down	Similar to H0211A12.13 protein.
OS04G0387300	4:19020604-19037718	DJ_root	wrky28_root	0.586678	4.68179	2.99642	5e-05	0.00277808	up	Similar to OSIGBa0075F02.1 protein.
OS04G0397800	4:19636917-19638406	DJ_root	wrky28_root	0	2.1642	inf	5e-05	0.00277808	up	Conserved hypothetical protein.
OS04G0456200	4:22821082-22821718	DJ_root	wrky28_root	6.83309	2.78974	-1.29241	0.00105	0.0333469	down	Similar to H0523F07.6 protein.
OS04G0469300	4:23435712-23436494	DJ_root	wrky28_root	7.2742	15.2206	1.06516	5e-05	0.00277808	up	Similar to ATFP4.
OS04G0470150	4:23496014-23496245	DJ_root	wrky28_root	13.9322	0	#NAME?	0.0012	0.0370497	down	Hypothetical conserved gene.
OS04G0480200	4:24018297-24019456	DJ_root	wrky28_root	1.60928	3.95584	1.29757	0.00055	0.0208514	up	Transporter, high affinity nitrate, Nar2 domain containing protein.
OS04G0498900	4:24936059-24938782	DJ_root	wrky28_root	1.46747	0.490785	-1.58017	0.00035	0.0143971	down	Similar to N-acetyltransferase ESCO1.
OS04G0516600	4:25826801-25830703	DJ_root	wrky28_root	0.40048	2.16831	2.43677	5e-05	0.00277808	up	Pyridoxal phosphate-dependent transferase, major region, subdomain 1 domain containing protein.
OS04G0567200	4:28500005-28502492	DJ_root	wrky28_root	1.39381	0.476023	-1.54993	0.0016	0.0455427	down	Uncharacterised protein family UPF0005 domain containing protein.
OS04G0606601	4:30673924-30674285	DJ_root	wrky28_root	5.77214	23.2342	2.00907	0.00075	0.0261606	up	Hypothetical conserved gene.
OS04G0607500	4:30723897-30727084	DJ_root	wrky28_root	0.287149	1.18112	2.04028	0.0001	0.00505009	up	Ion transporter , Na+ transport
OS04G0611800	4:31027346-31031039	DJ_root	wrky28_root	1.02361	0.452258	-1.17844	0.0007	0.0247737	down	Terpenoid synthase domain containing protein.
OS04G0677000	4:34573461-34575042	DJ_root	wrky28_root	2.00892	8.62897	2.10277	5e-05	0.00277808	up	Protein of unknown function DUF1677, Oryza sativa family protein.
OS04G0689700	4:35280702-35282692	DJ_root	wrky28_root	9.09811	20.195	1.15036	5e-05	0.00277808	up	RNA recognition motif, RNP-1 domain containing protein.
OS05G0100300	5:37223-37440	DJ_root	wrky28_root	0	28.6005	inf	0.00145	0.0422676	up	-
OS05G0103800	5:207596-209481	DJ_root	wrky28_root	7.63354	86.5126	3.50249	5e-05	0.00277808	up	Conserved hypothetical protein.
OS05G0130300	5:1781531-1782890	DJ_root	wrky28_root	0.493562	1.91939	1.95935	0.0008	0.0273666	up	Conserved hypothetical protein.
OS05G0161500	5:3626393-3629080	DJ_root	wrky28_root	0.15035	5.67192	5.23744	5e-05	0.00277808	up	RelA/SpoT domain containing protein.
OS05G0186300	5:5293557-5297417	DJ_root	wrky28_root	14.3684	49.0017	1.76993	0.00035	0.0143971	up	Similar to NADP-malic enzyme.
OS05G0186601	5:5293557-5297417	DJ_root	wrky28_root	36.0721	96.3865	1.41795	5e-05	0.00277808	up	Hypothetical gene.
OS05G0202800	5:6393898-6396069	DJ_root	wrky28_root	2.83378	16.7828	2.56619	5e-05	0.00277808	up	Similar to Metallothionein-like protein 3B.
OS05G0341900	5:16045007-16046612	DJ_root	wrky28_root	1.49092	3.02959	1.02292	0.00035	0.0143971	up	Similar to SAG20.
OS05G0406100	5:19780172-19785694	DJ_root	wrky28_root	2.35549	5.03656	1.09641	0.0003	0.0127747	up	Inosine/uridine-preferring nucleoside hydrolase domain containing protein.
OS05G0417700	5:20457218-20457822	DJ_root	wrky28_root	3.55203	11.0382	1.63579	5e-05	0.00277808	up	Hypothetical conserved gene.
OS05G0424700	5:20804017-20804890	DJ_root	wrky28_root	3.7609	1.32796	-1.50187	0.0006	0.0221476	down	Similar to Copper transporter 1.
OS05G0489200	5:24045554-24047844	DJ_root	wrky28_root	1.00779	2.48409	1.30151	0.0017	0.047575	up	Plant lipid transfer protein/seed storage/trypsin-alpha amylase inhibitor domain containing protein.
OS05G0499100	5:24576938-24577725	DJ_root	wrky28_root	0.506267	2.50496	2.30682	0.00145	0.0422676	up	26 kDa globulin (Alpha-globulin).
OS05G0515200	5:25543221-25546408	DJ_root	wrky28_root	0.0856785	0.682532	2.99389	0.00115	0.0359227	up	Cytochrome P450 family protein.
OS05G0537700	5:26714508-26716025	DJ_root	wrky28_root	0.476211	1.2649	1.40935	0.00135	0.0403696	up	Protein of unknown function DUF295 family protein.
OS05G0578600	5:28802277-28804210	DJ_root	wrky28_root	0.583026	1.93864	1.73341	0.00065	0.0234088	up	Similar to Polygalacturonase PG2.
OS06G0122800	6:1187780-1209114	DJ_root	wrky28_root	1.66803	7.75895	2.21771	5e-05	0.00277808	up	Hypothetical conserved gene.
OS06G0185500	6:4301774-4303137	DJ_root	wrky28_root	45.0523	118.064	1.3899	5e-05	0.00277808	up	Transferase family protein.
OS06G0254300	6:7983969-7990956	DJ_root	wrky28_root	0.420544	2.28758	2.44349	0.0002	0.00919309	up	Similar to EF-hand calcium bining protein.
OS06G0316000	6:12194750-12195839	DJ_root	wrky28_root	0.744331	0	#NAME?	0.00135	0.0403696	down	Conserved hypothetical protein.
OS06G0318600	6:12345933-12350133	DJ_root	wrky28_root	0.45805	2.1192	2.20995	5e-05	0.00277808	up	Peptidase S41 domain containing protein.
OS06G0322400	6:12572594-12574252	DJ_root	wrky28_root	1.47755	5.13843	1.79813	5e-05	0.00277808	up	Similar to H1005F08.15 protein.
OS06G0325950	6:12751651-12753434	DJ_root	wrky28_root	0.470337	2.04098	2.1175	5e-05	0.00277808	up	-
OS06G0329200	6:12991050-13000888	DJ_root	wrky28_root	5.59399	25.0544	2.16311	5e-05	0.00277808	up	Conserved hypothetical protein.
OS06G0513050	6:18524687-18525556	DJ_root	wrky28_root	11.2542	5.58182	-1.01165	0.00065	0.0234088	down	Conserved hypothetical protein.
OS06G0513781	6:18557965-18558834	DJ_root	wrky28_root	54.3911	23.1987	-1.22933	5e-05	0.00277808	down	Conserved hypothetical protein.
OS06G0513862	6:18578428-18579297	DJ_root	wrky28_root	40.0854	18.3294	-1.12892	5e-05	0.00277808	down	Conserved hypothetical protein.
OS06G0513943	6:18615723-18616592	DJ_root	wrky28_root	11.7595	5.79064	-1.02203	0.0002	0.00919309	down	Conserved hypothetical protein.
OS06G0549900	6:20832519-20834491	DJ_root	wrky28_root	0.722839	1.83105	1.34092	0.0017	0.047575	up	FAD linked oxidase, N-terminal domain containing protein.
OS06G0569500	6:22020871-22028146	DJ_root	wrky28_root	4.94418	10.0499	1.02338	5e-05	0.00277808	up	Ent-kaurene oxidase, Diterpenoid phytoalexin biosynthesis
OS06G0587900	6:23049659-23052133	DJ_root	wrky28_root	1.22358	2.65269	1.11635	5e-05	0.00277808	up	Hypothetical conserved gene.
OS06G0608600	6:24223782-24226794	DJ_root	wrky28_root	16.8215	8.33299	-1.0134	5e-05	0.00277808	down	SFT2-like family protein.
OS06G0649000	6:26510005-26511606	DJ_root	wrky28_root	91.1247	3.59325	-4.66448	5e-05	0.00277808	down	PAMP (pathogen-associated molecular pattern)-responsive transrepressor, Defense response
OS06G0652300	6:26698961-26700005	DJ_root	wrky28_root	0	1.56255	inf	5e-05	0.00277808	up	Similar to GDP-4-keto-6-deoxy-D-mannose-3, 5-epimerase-4-reductase (GER1); 21556- 22494.
OS06G0667600	6:27659069-27661166	DJ_root	wrky28_root	45.5922	4.53247	-3.33042	5e-05	0.00277808	down	Similar to Glycine decarboxylase complex H-protein.
OS06G0728700	6:31025971-31028984	DJ_root	wrky28_root	0.537388	1.85728	1.78916	5e-05	0.00277808	up	Homeodomain-like containing protein.
OS07G0110000	7:548480-554208	DJ_root	wrky28_root	13.6483	30.4567	1.15805	5e-05	0.00277808	up	Conserved hypothetical protein.
OS07G0122000	7:1150137-1152196	DJ_root	wrky28_root	1.49864	8.68149	2.53429	5e-05	0.00277808	up	Protein of unknown function DUF1719, Oryza sativa family protein.
OS07G0125000	7:1322192-1323127	DJ_root	wrky28_root	10.4764	23.5	1.16551	5e-05	0.00277808	up	Allergen V5/Tpx-1 related family protein.
OS07G0125600	7:1355345-1356280	DJ_root	wrky28_root	10.1342	22.1388	1.12735	5e-05	0.00277808	up	Allergen V5/Tpx-1 related family protein.
OS07G0126100	7:1368557-1369234	DJ_root	wrky28_root	47.8935	99.5066	1.05496	5e-05	0.00277808	up	Allergen V5/Tpx-1 related family protein.
OS07G0126401	7:1388498-1389433	DJ_root	wrky28_root	8.8668	21.2915	1.26379	5e-05	0.00277808	up	Allergen V5/Tpx-1 related family protein.
OS07G0127500	7:1432683-1433404	DJ_root	wrky28_root	24.9645	61.9445	1.3111	5e-05	0.00277808	up	Similar to PR-1a pathogenesis related protein (Hv-1a) precursor.
OS07G0127600	7:1437291-1438147	DJ_root	wrky28_root	10.5392	25.0209	1.24737	5e-05	0.00277808	up	Allergen V5/Tpx-1 related family protein.
OS07G0129200	7:1512191-1512829	DJ_root	wrky28_root	426.985	879.968	1.04326	5e-05	0.00277808	up	Similar to Pathogenesis-related protein PR1a.
OS07G0142900	7:2193808-2196930	DJ_root	wrky28_root	0.439347	30.8534	6.13392	5e-05	0.00277808	up	Aldo/keto reductase family protein.
OS07G0170200	7:3725056-3726449	DJ_root	wrky28_root	1.11659	3.48774	1.64319	0.001	0.0324561	up	Similar to predicted protein.
OS07G0178700	7:4143415-4144441	DJ_root	wrky28_root	0.570234	3.5959	2.65673	0.0003	0.0127747	up	Similar to Low molecular mass early light-inducible protein HV90, chloroplast precursor (ELIP).
OS07G0178800	7:4145911-4146853	DJ_root	wrky28_root	0.92755	3.4719	1.90423	0.0006	0.0221476	up	Similar to Low molecular mass early light-inducible protein HV90, chloroplast precursor (ELIP).
OS07G0190000	7:4821206-4824665	DJ_root	wrky28_root	20.1632	42.4	1.07234	5e-05	0.00277808	up	Similar to 1-deoxy-D-xylulose 5-phosphate synthase 2 precursor.
OS07G0412100	7:12916882-12924202	DJ_root	wrky28_root	2.39935	5.1789	1.11	5e-05	0.00277808	up	Similar to Granule-bound starch synthase Ib, chloroplast precursor (EC 2.4.1.21) (Fragment).
OS07G0413300	7:12989630-12995232	DJ_root	wrky28_root	0.975884	0.281105	-1.7956	0.00125	0.0382385	down	Protein of unknown function DUF1409 domain containing protein.
OS07G0442800	7:14973712-14974977	DJ_root	wrky28_root	56.2902	219.894	1.96585	5e-05	0.00277808	up	Conserved hypothetical protein.
OS07G0511400	7:19533864-19534577	DJ_root	wrky28_root	0.82579	358.585	8.76233	5e-05	0.00277808	up	Hypothetical protein.
OS07G0526400	7:20504691-20506402	DJ_root	wrky28_root	14.55	31.6139	1.11955	5e-05	0.00277808	up	Polyketide synthase, type III domain containing protein.
OS07G0558300	7:22309438-22313563	DJ_root	wrky28_root	0.688174	1.96892	1.51656	5e-05	0.00277808	up	Inositol monophosphatase family protein.
OS07G0611500	7:25187992-25188788	DJ_root	wrky28_root	3.6962	8.41351	1.18666	5e-05	0.00277808	up	C1-like domain containing protein.
OS07G0635200	7:26367083-26369068	DJ_root	wrky28_root	1.15767	2.40939	1.05744	0.0003	0.0127747	up	Cytochrome P450, E-class, group I domain containing protein.
OS07G0663700	7:28002586-28004412	DJ_root	wrky28_root	1.044	4.54251	2.12137	5e-05	0.00277808	up	Similar to Oxidoreductase, short chain dehydrogenase/reductase family protein, expressed.
OS07G0663750	7:28002586-28004412	DJ_root	wrky28_root	5.47381	20.2489	1.88722	5e-05	0.00277808	up	Hypothetical protein.
OS07G0664500	7:28057780-28059098	DJ_root	wrky28_root	0.48617	1.52708	1.65124	0.0013	0.0393161	up	NAD(P)-binding domain containing protein.
OS07G0684000	7:29008875-29009943	DJ_root	wrky28_root	0.269932	7.52543	4.8011	0.00035	0.0143971	up	Ricin B-related lectin domain containing protein.
OS08G0100300	8:24351-25840	DJ_root	wrky28_root	5.52862	2.13384	-1.37347	5e-05	0.00277808	down	-
OS08G0114100	8:751420-753191	DJ_root	wrky28_root	0.969984	2.28211	1.23434	0.0005	0.0191744	up	Conserved hypothetical protein.
OS08G0138900	8:2170449-2171256	DJ_root	wrky28_root	1.42741	5.01973	1.81421	0.00025	0.0110707	up	Conserved hypothetical protein.
OS08G0139700	8:2210026-2213892	DJ_root	wrky28_root	0.093108	7.43132	6.31857	0.0001	0.00505009	up	Similar to terpene synthase 6.
OS08G0173600	8:4300573-4301421	DJ_root	wrky28_root	3.77726	8.68521	1.20122	0.00045	0.0176642	up	Conserved hypothetical protein.
OS08G0196200	8:5584230-5587025	DJ_root	wrky28_root	2.22803	0.900006	-1.30776	0.00085	0.0288177	down	Hypothetical conserved gene.
OS08G0207300	8:6251352-6252206	DJ_root	wrky28_root	0	7.36522	inf	5e-05	0.00277808	up	Conserved hypothetical protein.
OS08G0290900	8:11629288-11631476	DJ_root	wrky28_root	5.81779	0.167769	-5.11592	5e-05	0.00277808	down	Similar to DNA-directed RNA polymerase III subunit 22.9 kDa polypeptide.
OS08G0298700	8:12115582-12121337	DJ_root	wrky28_root	1.9323	4.16127	1.10671	5e-05	0.00277808	up	Similar to male sterility protein 2.
OS08G0388900	8:18371707-18379608	DJ_root	wrky28_root	0.116456	0.834993	2.84198	0.00135	0.0403696	up	Similar to para-hydroxybenzoate--polyprenyltransferase.
OS08G0415400	8:19854314-19854635	DJ_root	wrky28_root	0	4.93202	inf	5e-05	0.00277808	up	Conserved hypothetical protein.
OS08G0419100	8:20038820-20041204	DJ_root	wrky28_root	0.659662	3.6253	2.4583	0.00015	0.00725836	up	Conserved hypothetical protein.
OS08G0501700	8:24780309-24785986	DJ_root	wrky28_root	0.666877	1.37645	1.04546	5e-05	0.00277808	up	Conserved hypothetical protein.
OS08G0508000	8:25155157-25156850	DJ_root	wrky28_root	0.919996	2.12108	1.2051	0.0003	0.0127747	up	Cytochrome P450 family protein.
OS08G0558200	8:27938260-27941159	DJ_root	wrky28_root	4.18645	8.60415	1.03931	5e-05	0.00277808	up	Thioredoxin fold domain containing protein.
OS09G0276000	9:5643488-5645523	DJ_root	wrky28_root	0	0.750627	inf	5e-05	0.00277808	up	Hypothetical protein.
OS09G0339000	9:10365055-10368262	DJ_root	wrky28_root	2.90429	6.02833	1.05357	5e-05	0.00277808	up	Protein kinase, core domain containing protein.
OS09G0355400	9:11387148-11396236	DJ_root	wrky28_root	1.33711	3.06528	1.1969	5e-05	0.00277808	up	Protein kinase, core domain containing protein.
OS09G0358000	9:11576099-11576772	DJ_root	wrky28_root	12.8621	48.3402	1.9101	5e-05	0.00277808	up	Similar to OsD305.
OS09G0376350	9:12603404-12603599	DJ_root	wrky28_root	0	69.8883	inf	0.00065	0.0234088	up	-
OS09G0414900	9:14828980-14830515	DJ_root	wrky28_root	1.42198	3.87803	1.44742	0.0016	0.0455427	up	Similar to GASA5-like protein (Fragment).
OS09G0456900	9:17234725-17244776	DJ_root	wrky28_root	0.29106	1.0544	1.85703	0.0001	0.00505009	up	Nucleic acid-binding, OB-fold domain containing protein.
OS09G0468000	9:17777150-17784627	DJ_root	wrky28_root	2.02419	4.78127	1.24005	5e-05	0.00277808	up	Multi antimicrobial extrusion protein MatE family protein.
OS09G0472700	9:18058239-18058985	DJ_root	wrky28_root	16.1787	47.1825	1.54415	5e-05	0.00277808	up	Similar to blight-associated protein p12.
OS09G0472900	9:18067435-18068411	DJ_root	wrky28_root	57.8005	167.08	1.53138	5e-05	0.00277808	up	Similar to Blight-associated protein p12 precursor.
OS09G0537700	9:21155962-21157945	DJ_root	wrky28_root	0.284286	2.91003	3.35562	0.0003	0.0127747	up	Ribonuclease T2 family protein.
OS09G0555850	9:22082885-22084928	DJ_root	wrky28_root	1.95666	4.88156	1.31895	5e-05	0.00277808	up	Hypothetical gene.
OS09G0569700	9:22736287-22743299	DJ_root	wrky28_root	2.63164	5.3268	1.01731	0.00035	0.0143971	up	Conserved hypothetical protein.
OS10G0137300	10:2317203-2317845	DJ_root	wrky28_root	650.44	1346.5	1.04973	5e-05	0.00277808	up	Similar to BLN1-1.
OS10G0142600	10:2594664-2596911	DJ_root	wrky28_root	0.895719	5.30136	2.56524	5e-05	0.00277808	up	Protein kinase, catalytic domain domain containing protein.
OS10G0142900	10:2614801-2618660	DJ_root	wrky28_root	0	3.03053	inf	5e-05	0.00277808	up	Similar to RNA methyltransferase, TrmH family protein, expressed.
OS10G0159300	10:3753396-3757307	DJ_root	wrky28_root	13.3648	50.6296	1.92154	5e-05	0.00277808	up	Conserved hypothetical protein.
OS10G0208500	10:7685222-7702427	DJ_root	wrky28_root	2.91945	5.92762	1.02175	5e-05	0.00277808	up	Oxoglutarate/iron-dependent oxygenase domain containing protein.
OS10G0340100	10:9974283-9976309	DJ_root	wrky28_root	1.49721	7.58071	2.34005	5e-05	0.00277808	up	Conserved hypothetical protein.
OS10G0356000	10:10861204-10862638	DJ_root	wrky28_root	6.52445	16.462	1.33521	5e-05	0.00277808	up	Similar to ribulose-1,5-bisphosphate carboxylase/oxygenase large subunit.
OS10G0380800	10:12260669-12262330	DJ_root	wrky28_root	3.49764	12.3029	1.81455	5e-05	0.00277808	up	Similar to Tryptophan decarboxylase.
OS10G0399200	10:13449221-13450950	DJ_root	wrky28_root	2.10302	0.960825	-1.13012	0.0015	0.0432514	down	Similar to Cys/Met metabolism PLP-dependent enzyme family protein.
OS10G0419400	10:14751990-14754323	DJ_root	wrky28_root	1.32211	2.94247	1.15418	0.001	0.0324561	up	Similar to SIPL.
OS10G0419500	10:14757126-14759763	DJ_root	wrky28_root	2.95413	6.14496	1.05667	5e-05	0.00277808	up	Similar to SIPL.
OS10G0432200	10:15418590-15423464	DJ_root	wrky28_root	17.2912	2.48422	-2.79917	5e-05	0.00277808	down	Conserved hypothetical protein.
OS10G0439862	10:15796278-15799887	DJ_root	wrky28_root	2.96277	8.40152	1.5037	5e-05	0.00277808	up	Hypothetical protein.
OS10G0450900	10:16428859-16429924	DJ_root	wrky28_root	10.0232	23.1621	1.20842	5e-05	0.00277808	up	Similar to Glycine-rich cell wall structural protein 2 precursor.
OS10G0452100	10:16486345-16487160	DJ_root	wrky28_root	6.03078	2.3354	-1.36868	5e-05	0.00277808	down	Conserved hypothetical protein.
OS10G0507700	10:19425723-19426140	DJ_root	wrky28_root	15.7231	6.7629	-1.21717	0.0013	0.0393161	down	Conserved hypothetical protein.
OS10G0515900	10:19881377-19883248	DJ_root	wrky28_root	1.75212	5.22098	1.57522	0.0002	0.00919309	up	Cytochrome P450 family protein.
OS10G0516000	10:19881377-19883248	DJ_root	wrky28_root	7.49199	19.3768	1.37091	5e-05	0.00277808	up	Hypothetical protein.
OS10G0525000	10:20412046-20416020	DJ_root	wrky28_root	0.618193	1.88377	1.60749	0.0001	0.00505009	up	Cytochrome P450 family protein.
OS10G0534801	10:20796325-20799404	DJ_root	wrky28_root	0.81553	1.68086	1.04339	0.00135	0.0403696	up	Hypothetical gene.
OS11G0127951	11:1286411-1286660	DJ_root	wrky28_root	0	7.35824	inf	0.00145	0.0422676	up	Hypothetical protein.
OS11G0224040	11:6478121-6480430	DJ_root	wrky28_root	1.13205	2.63943	1.22129	5e-05	0.00277808	up	Hypothetical protein.
OS11G0306400	11:11591737-11596168	DJ_root	wrky28_root	2.96533	6.83308	1.20434	5e-05	0.00277808	up	Similar to Herbicide safener binding protein.
OS11G0440866	11:14507369-14508059	DJ_root	wrky28_root	3.48047	0.676156	-2.36385	0.001	0.0324561	down	-
OS11G0454300	11:15342876-15343671	DJ_root	wrky28_root	4.04614	1.66017	-1.28521	0.0013	0.0393161	down	Similar to Water-stress inducible protein RAB21.
OS11G0491600	11:17384669-17387292	DJ_root	wrky28_root	0.0904078	1.73752	4.26444	5e-05	0.00277808	up	Hypothetical conserved gene.
OS11G0529900	11:19243244-19244840	DJ_root	wrky28_root	3.35386	7.04329	1.07043	5e-05	0.00277808	up	Chalcone/stilbene synthase, N-terminal domain containing protein.
OS11G0592100	11:22505992-22507412	DJ_root	wrky28_root	42.275	87.6003	1.05113	5e-05	0.00277808	up	Similar to Barwin.
OS11G0594000	11:22625529-22627473	DJ_root	wrky28_root	0.94842	2.02913	1.09727	0.00075	0.0261606	up	Sugar/inositol transporter domain containing protein.
OS11G0596250	11:22699433-22700917	DJ_root	wrky28_root	0	1.09497	inf	5e-05	0.00277808	up	Conserved hypothetical protein.
OS11G0620300	11:24180910-24181379	DJ_root	wrky28_root	0	1.43956	inf	5e-05	0.00277808	up	Similar to Nonspecific lipid-transfer protein 2 (LTP 2).
OS11G0635500	11:25040875-25042999	DJ_root	wrky28_root	0	0.759005	inf	5e-05	0.00277808	up	Cytochrome P450 family protein.
OS11G0642400	11:25466556-25468131	DJ_root	wrky28_root	1.41611	3.06842	1.11556	0.00025	0.0110707	up	Transferase family protein.
OS11G0643100	11:25501585-25503169	DJ_root	wrky28_root	1.59935	4.62034	1.53051	5e-05	0.00277808	up	Transferase family protein.
OS11G0661800	11:26577120-26582071	DJ_root	wrky28_root	1.66833	4.76058	1.51274	5e-05	0.00277808	up	Concanavalin A-like lectin/glucanase domain containing protein.
OS11G0670900	11:27111942-27112811	DJ_root	wrky28_root	16.1565	33.8949	1.06896	5e-05	0.00277808	up	Conserved hypothetical protein.
OS11G0687200	11:27841512-27846793	DJ_root	wrky28_root	1.70945	0.606094	-1.49592	5e-05	0.00277808	down	Hypothetical conserved gene.
OS12G0115300	12:746161-747120	DJ_root	wrky28_root	0.538949	3.38418	2.65059	0.0003	0.0127747	up	Plant lipid transfer protein and hydrophobic protein, helical domain containing protein.
OS12G0169300	12:3525498-3526633	DJ_root	wrky28_root	0.329581	1.91232	2.53662	0.00015	0.00725836	up	Conserved hypothetical protein.
OS12G0186600	12:4334012-4349059	DJ_root	wrky28_root	10.0794	3.91879	-1.36293	5e-05	0.00277808	down	Similar to OSIGBa0136B09.6 protein.
OS12G0207600	12:5614139-5615573	DJ_root	wrky28_root	2.33354	5.55043	1.25008	5e-05	0.00277808	up	Similar to ribulose-1,5-bisphosphate carboxylase/oxygenase large subunit.
OS12G0218100	12:6301535-6302135	DJ_root	wrky28_root	5.43608	14.046	1.36952	5e-05	0.00277808	up	Similar to cDNA, clone: J065028F04, full insert sequence.
OS12G0227500	12:6945205-6948234	DJ_root	wrky28_root	4.80222	0.842242	-2.51139	5e-05	0.00277808	down	Similar to Beta-glucosidase aggregating factor.
OS12G0228700	12:7011261-7012569	DJ_root	wrky28_root	13.9744	6.76636	-1.04634	5e-05	0.00277808	down	Similar to 32 kDa protein.
OS12G0239300	12:7709119-7710951	DJ_root	wrky28_root	0	2.37088	inf	5e-05	0.00277808	up	Similar to Mov34/MPN/PAD-1 family protein.
OS12G0516200	12:20058130-20059545	DJ_root	wrky28_root	3.47215	19.6062	2.49741	5e-05	0.00277808	up	Conserved hypothetical protein.
OS12G0528801	12:20844118-20846664	DJ_root	wrky28_root	27.8057	153.469	2.46449	5e-05	0.00277808	up	Hypothetical gene.
OS12G0551200	12:22328236-22334839	DJ_root	wrky28_root	6.32978	16.5824	1.38942	5e-05	0.00277808	up	Hypothetical conserved gene.
OS12G0555500	12:22600048-22601182	DJ_root	wrky28_root	64.2058	157.353	1.29323	5e-05	0.00277808	up	Probenazole-inducible protein PBZ1.
OS12G0559200	12:22854590-22860198	DJ_root	wrky28_root	6.03973	31.7798	2.39556	5e-05	0.00277808	up	Similar to Lipoxygenase.
OS12G0559934	12:22934816-22935735	DJ_root	wrky28_root	3.0361	16.7984	2.46803	5e-05	0.00277808	up	Similar to Lipoxygenase.
OS12G0569500	12:23435457-23436485	DJ_root	wrky28_root	0.325377	46.0414	7.14467	0.00025	0.0110707	up	Thaumatin, pathogenesis-related family protein.
OS12G0594600	12:24957947-24961215	DJ_root	wrky28_root	1.8352	3.93233	1.09945	0.00105	0.0333469	up	BTB/POZ fold domain containing protein.
OS12G0614500	12:26045657-26046857	DJ_root	wrky28_root	3.74575	9.92207	1.40539	5e-05	0.00277808	up	Similar to Lipase family protein.
OS12G0628100	12:26888809-26890166	DJ_root	wrky28_root	3.55268	8.3595	1.23451	5e-05	0.00277808	up	Similar to Actin-depolymerizing factor 6 (ADF-6) (AtADF6).
OS12G0638200	12:27346139-27350659	DJ_root	wrky28_root	3.29194	0.319647	-3.36438	5e-05	0.00277808	down	Similar to Peptide transporter.

## Sheet: shoot
gene_id	locus	sample_1	sample_2	fpkm_1	fpkm_2	log2(sample_2/sample_1)	p_value	q_value	type	func_anno	seq
OS01G0126900	1:1486399-1488897	DJ_shoot	wrky28_shoot	1.3897	0.636954	-1.12551	0.00085	0.00870883	down	Similar to spore coat protein-like protein [Oryza sativa (japonica cultivar-group)].
OS01G0159000	1:3091434-3092698	DJ_shoot	wrky28_shoot	1.17261	2.67444	1.18951	0.0016	0.0141685	up	Similar to cDNA clone:J023049H21, full insert sequence.
OS01G0162400	1:3257943-3258889	DJ_shoot	wrky28_shoot	7.99505	3.42424	-1.22332	5e-05	0.000820221	down	Conserved hypothetical protein.
OS01G0176400	1:3938233-3942405	DJ_shoot	wrky28_shoot	34.8719	16.5289	-1.07707	0.0008	0.00832112	down	Similar to Photoreceptor-interacting protein-like.
OS01G0183850	1:4438265-4438766	DJ_shoot	wrky28_shoot	13.3855	4.01388	-1.7376	5e-05	0.000820221	down	Conserved hypothetical protein.
OS01G0192900	1:5002453-5004321	DJ_shoot	wrky28_shoot	10.1096	4.70469	-1.10356	5e-05	0.000820221	down	1-aminocyclopropane-1-carboxylate synthase family protein.
OS01G0210900	1:6031024-6032833	DJ_shoot	wrky28_shoot	1.14834	0.374989	-1.61463	0.0005	0.00568356	down	Cytochrome P450 family protein.
OS01G0226600	1:6987900-6994006	DJ_shoot	wrky28_shoot	0.91711	0.37972	-1.27216	0.00115	0.0110767	down	Similar to C4-dicarboxylate transporter/malic acid transport protein.
OS01G0246400	1:8057413-8062892	DJ_shoot	wrky28_shoot	2.71314	1.12113	-1.27501	0.0016	0.0141685	down	Similar to Low molecular mass early light-inducible protein HV90, chloroplast precursor (ELIP).
OS01G0248850	1:8193454-8194256	DJ_shoot	wrky28_shoot	6.30707	2.65806	-1.2466	0.0015	0.0135299	down	Hypothetical gene.
OS01G0262401	1:8856488-8857022	DJ_shoot	wrky28_shoot	0	12.2789	inf	5e-05	0.000820221	up	Hypothetical genes.
OS01G0280200	1:9954153-9955696	DJ_shoot	wrky28_shoot	3.5561	1.75167	-1.02156	0.00035	0.00422501	down	IQ motif, EF-hand binding site domain containing protein.
OS01G0303100	1:11208572-11209811	DJ_shoot	wrky28_shoot	1.61501	0.654658	-1.30273	0.00385	0.0277121	down	Similar to Chitinase precursor (EC 3.2.1.17).
OS01G0318400	1:12091636-12093705	DJ_shoot	wrky28_shoot	3.49979	1.64238	-1.09148	0.00785	0.0465696	down	Conserved hypothetical protein.
OS01G0336300	1:13170796-13171929	DJ_shoot	wrky28_shoot	1.74494	0.781087	-1.15962	0.0059	0.0377086	down	Hypothetical conserved gene.
OS01G0337500	1:13237247-13246058	DJ_shoot	wrky28_shoot	1.32266	0.521312	-1.34322	5e-05	0.000820221	down	Similar to H+-pyrophosphatase (Fragment).
OS01G0339500	1:13342968-13348414	DJ_shoot	wrky28_shoot	9.85121	2.29424	-2.10228	5e-05	0.000820221	down	Similar to No apical meristem protein.
OS01G0382000	1:15934494-15935317	DJ_shoot	wrky28_shoot	37.9081	14.3568	-1.40077	5e-05	0.000820221	down	Similar to Pathogenesis-related protein PRB1-2 precursor.
OS01G0382900	1:15992758-15996844	DJ_shoot	wrky28_shoot	2.18375	0.873035	-1.32269	5e-05	0.000820221	down	Conserved hypothetical protein.
OS01G0509700	1:17881780-17885487	DJ_shoot	wrky28_shoot	1.0058	2.43571	1.27601	5e-05	0.000820221	up	Conserved hypothetical protein.
OS01G0524400	1:18749284-18750480	DJ_shoot	wrky28_shoot	1.24775	0.377622	-1.72432	0.00385	0.0277121	down	Conserved hypothetical protein.
OS01G0536400	1:19505310-19508410	DJ_shoot	wrky28_shoot	1.3034	0.559137	-1.221	0.00675	0.0415588	down	Isopenicillin N synthase family protein.
OS01G0550800	1:20640980-20643879	DJ_shoot	wrky28_shoot	9.73712	2.46164	-1.98388	5e-05	0.000820221	down	Protein of unknown function DUF239, plant domain containing protein.
OS01G0607100	1:23919213-23921302	DJ_shoot	wrky28_shoot	0.778969	5.89178	2.91907	0.00035	0.00422501	up	Bifunctional inhibitor/plant lipid transfer protein/seed storage domain containing protein.
OS01G0613800	1:24351307-24353345	DJ_shoot	wrky28_shoot	1.39629	0.648085	-1.10734	0.00505	0.0337299	down	Peptidase C1A, papain family protein.
OS01G0642801	1:25839728-25839983	DJ_shoot	wrky28_shoot	0	3.20791	inf	0.00145	0.0132174	up	Similar to S-domain class receptor-like kinase3.
OS01G0651150	1:26300192-26302513	DJ_shoot	wrky28_shoot	3.14532	1.06898	-1.55697	0.00395	0.0282188	down	Hypothetical protein.
OS01G0651350	1:26306237-26309172	DJ_shoot	wrky28_shoot	3.33877	1.57933	-1.08	0.0029	0.0223444	down	Hypothetical protein.
OS01G0688900	1:28425815-28427634	DJ_shoot	wrky28_shoot	1.94871	0.86691	-1.16857	5e-05	0.000820221	down	Similar to HSP70B (heat shock protein 70B); ATP binding.
OS01G0702300	1:29105136-29108734	DJ_shoot	wrky28_shoot	1.21487	0.524058	-1.213	0.0009	0.00909542	down	Peptidase S8/S53, subtilisin/kexin/sedolisin domain containing protein.
OS01G0705200	1:29233039-29234256	DJ_shoot	wrky28_shoot	0.762598	1.96712	1.36709	0.0066	0.0408426	up	Late embryogenesis abundant protein repeat containing protein.
OS01G0706900	1:29327582-29334792	DJ_shoot	wrky28_shoot	9.62627	4.76062	-1.01583	5e-05	0.000820221	down	Similar to Auxin amidohydrolase.
OS01G0728250	1:30369521-30370159	DJ_shoot	wrky28_shoot	0	0.869344	inf	5e-05	0.000820221	up	Conserved hypothetical protein.
OS01G0731150	1:30512280-30513685	DJ_shoot	wrky28_shoot	9.46047	4.26765	-1.14847	0.00045	0.00520837	down	Hypothetical protein.
OS01G0768300	1:32386509-32388520	DJ_shoot	wrky28_shoot	2.23384	1.04539	-1.09548	0.00205	0.0170983	down	Similar to predicted protein.
OS01G0773800	1:32714778-32716649	DJ_shoot	wrky28_shoot	7.30247	2.89731	-1.33367	5e-05	0.000820221	down	Hypothetical conserved gene.
OS01G0788400	1:33453434-33460079	DJ_shoot	wrky28_shoot	4.7037	2.19877	-1.0971	5e-05	0.000820221	down	Similar to Pectinesterase (EC 3.1.1.11) (Fragment).
OS01G0796000	1:33713551-33714121	DJ_shoot	wrky28_shoot	15.6702	7.55969	-1.05162	5e-05	0.000820221	down	Conserved hypothetical protein.
OS01G0822001	1:35094185-35094930	DJ_shoot	wrky28_shoot	3.27037	1.46561	-1.15796	0.0033	0.0245888	down	Hypothetical gene.
OS01G0825000	1:35257560-35259062	DJ_shoot	wrky28_shoot	3.07872	1.53306	-1.00592	0.0016	0.0141685	down	Similar to LOB domain protein 12.
OS01G0829700	1:35497038-35498546	DJ_shoot	wrky28_shoot	3.54835	1.77363	-1.00044	0.0006	0.00657389	down	Hypothetical protein.
OS01G0850550	1:36617103-36621116	DJ_shoot	wrky28_shoot	1.93295	0.319176	-2.59838	5e-05	0.000820221	down	Similar to Laccase-6.
OS01G0868900	1:37651833-37654381	DJ_shoot	wrky28_shoot	57.3385	28.668	-1.00006	5e-05	0.000820221	down	Peptidase S8, subtilisin-related domain containing protein.
OS01G0907200	1:39483847-39484629	DJ_shoot	wrky28_shoot	5.67486	2.54279	-1.15817	0.00155	0.0138684	down	Similar to BCL-2 binding anthanogene-1.
OS01G0916100	1:39926252-39927260	DJ_shoot	wrky28_shoot	60.5538	30.108	-1.00807	5e-05	0.000820221	down	Similar to loricrin.
OS01G0954100	1:42020859-42021464	DJ_shoot	wrky28_shoot	2.7202	0.97082	-1.48644	0.0081	0.0476712	down	Conserved hypothetical protein.
OS01G0959200	1:42282831-42283619	DJ_shoot	wrky28_shoot	7.53157	3.06838	-1.29547	0.00015	0.00212275	down	Similar to Ci21A protein.
OS01G0968800	1:42727425-42728261	DJ_shoot	wrky28_shoot	5.98091	2.80429	-1.09273	0.0006	0.00657389	down	Similar to Dehydration responsive element binding protein 1F (DREB1F protein).
OS01G0974600	1:43070804-43071206	DJ_shoot	wrky28_shoot	0	3.01605	inf	5e-05	0.000820221	up	Similar to Histone H2A.
OS01G0974701	1:43071515-43072507	DJ_shoot	wrky28_shoot	8.75801	3.4326	-1.3513	5e-05	0.000820221	down	Similar to RNA-binding glycine rich protein (RGP-2).
OS02G0112900	2:679467-697321	DJ_shoot	wrky28_shoot	3.7413	8.49509	1.18309	5e-05	0.000820221	up	Similar to Viroid RNA-binding protein (Fragment).
OS02G0121700	2:1145836-1151052	DJ_shoot	wrky28_shoot	0.671606	4.03454	2.58672	5e-05	0.000820221	up	Terpenoid synthase domain containing protein.
OS02G0121750	2:1145836-1151052	DJ_shoot	wrky28_shoot	0.618489	4.05499	2.71288	5e-05	0.000820221	up	Hypothetical protein.
OS02G0128500	2:1468980-1474672	DJ_shoot	wrky28_shoot	1.22757	2.75369	1.16557	0.00725	0.0438384	up	Hypothetical protein.
OS02G0155900	2:3065810-3072625	DJ_shoot	wrky28_shoot	0.57504	1.18053	1.0377	0.0015	0.0135299	up	Leucine-rich repeat domain containing protein.
OS02G0176000	2:4150301-4150970	DJ_shoot	wrky28_shoot	7.20999	3.03056	-1.25042	0.0004	0.00469688	down	Zinc finger, B-box domain containing protein.
OS02G0232000	2:7464027-7465505	DJ_shoot	wrky28_shoot	2.28992	0.916231	-1.32152	0.00095	0.0095	down	Similar to Heat shock transcription factor 29 (Fragment).
OS02G0252400	2:8590317-8593735	DJ_shoot	wrky28_shoot	0	2.36237	inf	5e-05	0.000820221	up	Dof zinc finger transcriptional activator, Dof zinc finger transcription factor, Grain filling, GA response in aleurone cell
OS02G0269600	2:9650744-9656251	DJ_shoot	wrky28_shoot	7.57909	1.17418	-2.69038	5e-05	0.000820221	down	Similar to Subtilase.
OS02G0297132	2:11362530-11363765	DJ_shoot	wrky28_shoot	1.36158	0.401805	-1.76072	0.00735	0.0443025	down	Similar to heat-shock protein 101.
OS02G0308400	2:12113906-12114966	DJ_shoot	wrky28_shoot	161.902	79.2122	-1.03132	5e-05	0.000820221	down	FAS1 domain domain containing protein.
OS02G0308800	2:12127912-12129233	DJ_shoot	wrky28_shoot	222.092	109.483	-1.02044	5e-05	0.000820221	down	FAS1 domain domain containing protein.
OS02G0528000	2:19347063-19351299	DJ_shoot	wrky28_shoot	5.81027	2.64989	-1.13267	0.00015	0.00212275	down	Zinc finger, RING-type domain containing protein.
OS02G0532800	2:19614069-19615072	DJ_shoot	wrky28_shoot	14.1072	6.21107	-1.18351	5e-05	0.000820221	down	7TM GPCR, rhodopsin-like domain containing protein.
OS02G0537000	2:19834280-19835082	DJ_shoot	wrky28_shoot	33.3382	14.3953	-1.21158	5e-05	0.000820221	down	Pectinesterase inhibitor domain containing protein.
OS02G0539200	2:19981533-19983176	DJ_shoot	wrky28_shoot	39.6789	17.0536	-1.2183	5e-05	0.000820221	down	Zinc finger, RING/FYVE/PHD-type domain containing protein.
OS02G0552200	2:20823482-20824518	DJ_shoot	wrky28_shoot	6.35334	3.11314	-1.02914	0.00015	0.00212275	down	Conserved hypothetical protein.
OS02G0579600	2:22294656-22301807	DJ_shoot	wrky28_shoot	0.610238	1.49743	1.29505	0.00395	0.0282188	up	Transcription factor MADS27.
OS02G0586900	2:22622383-22623161	DJ_shoot	wrky28_shoot	22.3295	63.1948	1.50085	5e-05	0.000820221	up	Hypothetical conserved gene.
OS02G0589900	2:22761940-22778592	DJ_shoot	wrky28_shoot	0.587474	1.29971	1.1456	0.00825	0.0482667	up	Hypothetical conserved gene.
OS02G0624300	2:24878776-24879932	DJ_shoot	wrky28_shoot	10.9446	5.34989	-1.03264	5e-05	0.000820221	down	Similar to Y19 protein.
OS02G0643900	2:25885051-25889669	DJ_shoot	wrky28_shoot	2.66344	1.15096	-1.21045	0.001	0.00987056	down	Gnk2-homologous domain domain containing protein.
OS02G0659500	2:26689425-26690900	DJ_shoot	wrky28_shoot	2.07058	0.634597	-1.70612	0.00015	0.00212275	down	Zinc finger, C2H2-type domain containing protein.
OS02G0702100	2:28921175-28921792	DJ_shoot	wrky28_shoot	2.99855	1.07209	-1.48383	0.0041	0.0289495	down	Similar to transcription factor GT-3b.
OS02G0709350	2:29336789-29337561	DJ_shoot	wrky28_shoot	5.15816	2.43539	-1.08271	0.00205	0.0170983	down	Hypothetical conserved gene.
OS02G0713250	2:29548368-29548824	DJ_shoot	wrky28_shoot	12.4416	4.99174	-1.31755	0.00025	0.00322811	down	Hypothetical conserved gene.
OS02G0738200	2:30805987-30807610	DJ_shoot	wrky28_shoot	4.17018	1.75831	-1.24592	5e-05	0.000820221	down	Zinc finger, RING/FYVE/PHD-type domain containing protein.
OS02G0738350	2:30813484-30814718	DJ_shoot	wrky28_shoot	6.92386	2.57211	-1.42863	0.0004	0.00469688	down	Similar to JHL23J11.5 protein.
OS02G0765925	2:32254100-32257207	DJ_shoot	wrky28_shoot	2.27279	23.1176	3.34646	5e-05	0.000820221	up	Hypothetical protein.
OS02G0772100	2:32591799-32593204	DJ_shoot	wrky28_shoot	0.958757	46.411	5.59716	5e-05	0.000820221	up	Conserved hypothetical protein.
OS02G0780200	2:33045381-33048003	DJ_shoot	wrky28_shoot	1.17386	0.168619	-2.79943	5e-05	0.000820221	down	Peptidase S8, subtilisin-related domain containing protein.
OS02G0813166	2:34824764-34825820	DJ_shoot	wrky28_shoot	3.35391	1.30246	-1.36461	0.0007	0.00743454	down	Cyclin-like F-box domain containing protein.
OS02G0830300	2:35693608-35699417	DJ_shoot	wrky28_shoot	1.50153	3.14108	1.06483	5e-05	0.000820221	up	Conserved hypothetical protein.
OS03G0101700	3:125349-132708	DJ_shoot	wrky28_shoot	13.3302	27.1414	1.02579	5e-05	0.000820221	up	Similar to SNF2P.
OS03G0103200	3:211081-211817	DJ_shoot	wrky28_shoot	87.3825	337.81	1.9508	5e-05	0.000820221	up	Similar to Physical impedance induced protein.
OS03G0105500	3:337911-339291	DJ_shoot	wrky28_shoot	0	1.81355	inf	5e-05	0.000820221	up	Conserved hypothetical protein.
OS03G0114000	3:788207-791569	DJ_shoot	wrky28_shoot	2.63965	5.54807	1.07164	5e-05	0.000820221	up	Similar to Kinesin.
OS03G0114400	3:812825-814739	DJ_shoot	wrky28_shoot	4.21692	1.79651	-1.231	0.00305	0.0231988	down	Similar to Avr9/Cf-9 rapidly elicited protein 102 (Fragment).
OS03G0115700	3:884705-886943	DJ_shoot	wrky28_shoot	2.90701	7.62522	1.39124	5e-05	0.000820221	up	Short-chain dehydrogenase/reductase SDR family protein.
OS03G0115800	3:887192-888623	DJ_shoot	wrky28_shoot	0	116.897	inf	5e-05	0.000820221	up	Conserved hypothetical protein.
OS03G0162725	3:3402624-3407198	DJ_shoot	wrky28_shoot	3.00576	1.13162	-1.40935	0.00015	0.00212275	down	Hypothetical protein.
OS03G0165000	3:3489725-3500181	DJ_shoot	wrky28_shoot	0.553296	1.17937	1.09189	0.00385	0.0277121	up	Similar to DNA topoisomerase family protein, expressed.
OS03G0207475	3:5629572-5633166	DJ_shoot	wrky28_shoot	0	1.61939	inf	5e-05	0.000820221	up	Hypothetical gene.
OS03G0229801	3:6876092-6876874	DJ_shoot	wrky28_shoot	2.97415	1.47644	-1.01035	0.00735	0.0443025	down	Conserved hypothetical protein.
OS03G0240600	3:7440401-7442007	DJ_shoot	wrky28_shoot	9.28292	4.31907	-1.10386	5e-05	0.000820221	down	Zinc finger, RING/FYVE/PHD-type domain containing protein.
OS03G0263000	3:8635964-8637099	DJ_shoot	wrky28_shoot	2.49004	0.863531	-1.52785	0.0002	0.00270005	down	Similar to TINY-like protein.
OS03G0277700	3:9425600-9426838	DJ_shoot	wrky28_shoot	1.31624	0.28808	-2.19188	0.00225	0.0184607	down	Protein of unknown function DUF26 domain containing protein.
OS03G0279700	3:9524918-9525850	DJ_shoot	wrky28_shoot	2.77604	1.18337	-1.23013	0.00565	0.0365306	down	Similar to ZPT2-12.
OS03G0304100	3:10748550-10749553	DJ_shoot	wrky28_shoot	2.30741	0.796878	-1.53384	0.0035	0.02572	down	Conserved hypothetical protein.
OS03G0307333	3:10932099-10932936	DJ_shoot	wrky28_shoot	5.03175	1.70344	-1.56261	0.00015	0.00212275	down	Hypothetical conserved gene.
OS03G0319000	3:11497787-11498619	DJ_shoot	wrky28_shoot	14.8375	7.39425	-1.00477	0.0004	0.00469688	down	Similar to VQ motif family protein, expressed.
OS03G0335200	3:12394574-12396889	DJ_shoot	wrky28_shoot	5.27891	2.49324	-1.08222	5e-05	0.000820221	down	Similar to WRKY1 (WRKY transcription factor 17).
OS03G0348200	3:13063311-13070842	DJ_shoot	wrky28_shoot	3.10127	8.21689	1.40573	5e-05	0.000820221	up	Terpene synthase-like domain containing protein.
OS03G0363100	3:14143988-14146663	DJ_shoot	wrky28_shoot	2.24976	0.852001	-1.40084	5e-05	0.000820221	down	Armadillo-like helical domain containing protein.
OS03G0400901	3:16259902-16261152	DJ_shoot	wrky28_shoot	2.80877	0.977254	-1.52313	0.0001	0.00150028	down	Hypothetical conserved gene.
OS03G0404500	3:16529002-16529478	DJ_shoot	wrky28_shoot	7.92145	2.9221	-1.43876	0.0013	0.0121573	down	Hypothetical gene.
OS03G0418000	3:17390819-17391862	DJ_shoot	wrky28_shoot	40.6556	15.173	-1.42194	5e-05	0.000820221	down	Similar to Basic endochitinase 2 precursor (EC 3.2.1.14).
OS03G0570200	3:20676985-20685924	DJ_shoot	wrky28_shoot	0.934298	2.32084	1.31269	0.00225	0.0184607	up	Conserved hypothetical protein.
OS03G0588600	3:21748595-21751686	DJ_shoot	wrky28_shoot	0.237083	0.80053	1.75556	0.0006	0.00657389	up	Frigida-like family protein.
OS03G0596400	3:22184256-22187943	DJ_shoot	wrky28_shoot	0.767246	1.77427	1.20946	5e-05	0.000820221	up	Conserved hypothetical protein.
OS03G0611100	3:23076779-23077959	DJ_shoot	wrky28_shoot	1.96316	8.3725	2.09248	5e-05	0.000820221	up	-
OS03G0629800	3:24046130-24047194	DJ_shoot	wrky28_shoot	0	30.7132	inf	5e-05	0.000820221	up	Conserved hypothetical protein.
OS03G0640000	3:24616416-24617859	DJ_shoot	wrky28_shoot	23.8853	10.0382	-1.25063	5e-05	0.000820221	down	Patatin family protein.
OS03G0648600	3:25135396-25136081	DJ_shoot	wrky28_shoot	4.35243	2.14496	-1.02087	0.0062	0.0390924	down	Similar to Zinc finger, C3HC4 type family protein, expressed.
OS03G0661600	3:25972351-25973470	DJ_shoot	wrky28_shoot	17.8619	8.74745	-1.02995	5e-05	0.000820221	down	Similar to Alpha-amylase/trypsin inhibitor (Antifungal protein).
OS03G0702600	3:28224448-28225358	DJ_shoot	wrky28_shoot	1.98718	0.859058	-1.2099	0.00665	0.0411139	down	Hypothetical conserved gene.
OS03G0727000	3:29596366-29605885	DJ_shoot	wrky28_shoot	0.861174	1.98481	1.20462	0.00205	0.0170983	up	Similar to Homeobox protein.
OS03G0730500	3:29871084-29878399	DJ_shoot	wrky28_shoot	13.6553	6.15269	-1.15017	5e-05	0.000820221	down	Peptidase S10, serine carboxypeptidase family protein.
OS03G0758050	3:31325920-31326935	DJ_shoot	wrky28_shoot	7.67809	3.78333	-1.02109	5e-05	0.000820221	down	Hypothetical conserved gene.
OS03G0768900	3:31824160-31824936	DJ_shoot	wrky28_shoot	2.85948	1.27323	-1.16726	0.0085	0.0492756	down	Hypothetical conserved gene.
OS03G0797400	3:33214543-33217418	DJ_shoot	wrky28_shoot	4.29982	13.1688	1.61478	5e-05	0.000820221	up	Similar to Indole-3-glycerol phosphate lyase.
OS03G0797500	3:33226460-33228543	DJ_shoot	wrky28_shoot	1.19455	5.19242	2.11994	5e-05	0.000820221	up	Similar to Indole-3-glycerol phosphate lyase (Fragment).
OS03G0820300	3:34424179-34425030	DJ_shoot	wrky28_shoot	12.5476	5.16947	-1.27933	5e-05	0.000820221	down	Similar to ZPT2-14.
OS03G0830500	3:34883519-34884578	DJ_shoot	wrky28_shoot	3.97805	1.00369	-1.98675	0.0005	0.00568356	down	Similar to PGPS/D12.
OS04G0103601	4:244294-244763	DJ_shoot	wrky28_shoot	5.70427	14.4688	1.34283	0.0002	0.00270005	up	Conserved hypothetical protein.
OS04G0103700	4:246534-249229	DJ_shoot	wrky28_shoot	5.58861	2.45788	-1.18507	5e-05	0.000820221	down	Serine/threonine protein kinase-related domain containing protein.
OS04G0109100	4:545743-553541	DJ_shoot	wrky28_shoot	1.58863	0.173103	-3.19808	5e-05	0.000820221	down	Concanavalin A-like lectin/glucanase domain containing protein.
OS04G0111100	4:639803-643247	DJ_shoot	wrky28_shoot	0.478809	1.224	1.35408	5e-05	0.000820221	up	Similar to H0215A08.1 protein.
OS04G0111200	4:646205-647358	DJ_shoot	wrky28_shoot	16.8508	34.0907	1.01656	5e-05	0.000820221	up	Similar to ATP sulfurylase (Fragment).
OS04G0111250	4:647537-650373	DJ_shoot	wrky28_shoot	2.24317	5.78479	1.36673	5e-05	0.000820221	up	Conserved hypothetical protein.
OS04G0112000	4:692895-695278	DJ_shoot	wrky28_shoot	1.37627	2.75315	1.00032	0.00495	0.0332533	up	Hypothetical protein.
OS04G0112100	4:692895-695278	DJ_shoot	wrky28_shoot	0.0735918	1.58389	4.42778	0.00495	0.0332533	up	NB-ARC domain containing protein.
OS04G0112200	4:706805-711491	DJ_shoot	wrky28_shoot	8.01657	3.84243	-1.06097	5e-05	0.000820221	down	Similar to OSIGBa0127D24.8 protein.
OS04G0115200	4:899617-900877	DJ_shoot	wrky28_shoot	0.465267	7.53366	4.01722	5e-05	0.000820221	up	Conserved hypothetical protein.
OS04G0115600	4:922560-928320	DJ_shoot	wrky28_shoot	0.45678	1.95689	2.09899	0.0047	0.0320335	up	-
OS04G0115650	4:922560-928320	DJ_shoot	wrky28_shoot	0.0493532	0.814068	4.04393	0.0076	0.0454909	up	Similar to OSIGBa0160I14.9 protein.
OS04G0115700	4:937895-943051	DJ_shoot	wrky28_shoot	0	5.36744	inf	5e-05	0.000820221	up	Hypothetical protein.
OS04G0116600	4:984542-987069	DJ_shoot	wrky28_shoot	4.64891	12.9301	1.47578	5e-05	0.000820221	up	Glucose/ribitol dehydrogenase family protein.
OS04G0116800	4:997303-998883	DJ_shoot	wrky28_shoot	33.3117	6.75295	-2.30244	5e-05	0.000820221	down	Similar to 3-ketoacyl-CoA synthase.
OS04G0119800	4:1160649-1166868	DJ_shoot	wrky28_shoot	0.989179	2.10925	1.09243	5e-05	0.000820221	up	Leucine-rich repeat domain containing protein.
OS04G0120100	4:1201626-1202712	DJ_shoot	wrky28_shoot	5.53206	2.45943	-1.1695	0.00095	0.0095	down	Similar to H0716A07.11 protein.
OS04G0150500	4:3465252-3472291	DJ_shoot	wrky28_shoot	0.0398937	2.53871	5.99179	0.00365	0.0265735	up	Hypothetical gene.
OS04G0165100	4:4419426-4421142	DJ_shoot	wrky28_shoot	29.9206	14.545	-1.04062	5e-05	0.000820221	down	Hypothetical protein.
OS04G0172400	4:4924084-4925539	DJ_shoot	wrky28_shoot	2.28575	0.926452	-1.30288	0.00025	0.00322811	down	Transferase family protein.
OS04G0173800	4:5005111-5006206	DJ_shoot	wrky28_shoot	0	3.38629	inf	5e-05	0.000820221	up	Lectin precursor (Agglutinin).
OS04G0176200	4:5189973-5194492	DJ_shoot	wrky28_shoot	2.62829	1.07705	-1.28704	0.0052	0.034533	down	Similar to N-methyltransferase.
OS04G0178300	4:5318069-5326425	DJ_shoot	wrky28_shoot	1.18917	0.589357	-1.01274	0.00095	0.0095	down	Similar to Isoform 3 of Syn-copalyl diphosphate synthase.
OS04G0208450	4:7258281-7258750	DJ_shoot	wrky28_shoot	16.0751	7.34858	-1.12929	0.00025	0.00322811	down	Hypothetical gene.
OS04G0208550	4:7260560-7262700	DJ_shoot	wrky28_shoot	0.257669	1.22352	2.24745	0.00195	0.0164701	up	Hypothetical protein.
OS04G0243400	4:9262697-9265370	DJ_shoot	wrky28_shoot	15.3747	7.39289	-1.05635	5e-05	0.000820221	down	Myb/SANT-like domain domain containing protein.
OS04G0249500	4:9661933-9667132	DJ_shoot	wrky28_shoot	0.48774	1.85942	1.93066	5e-05	0.000820221	up	Similar to H0211A12.6 protein.
OS04G0249600	4:9671367-9674023	DJ_shoot	wrky28_shoot	11.4448	34.4082	1.58806	5e-05	0.000820221	up	Similar to senescence-associated protein DIN1.
OS04G0288500	4:12534294-12539647	DJ_shoot	wrky28_shoot	5.33701	2.42487	-1.13812	5e-05	0.000820221	down	Protein kinase, catalytic domain domain containing protein.
OS04G0314201	4:14311778-14313395	DJ_shoot	wrky28_shoot	2.00742	0.893626	-1.1676	0.00135	0.0125153	down	Hypothetical protein.
OS04G0324100	4:14969825-14971484	DJ_shoot	wrky28_shoot	3.4617	1.64633	-1.07223	5e-05	0.000820221	down	UDP-glucuronosyl/UDP-glucosyltransferase family protein.
OS04G0362375	4:17357015-17359831	DJ_shoot	wrky28_shoot	6.01766	2.5108	-1.26105	0.0003	0.00375387	down	Hypothetical gene.
OS04G0369100	4:17929441-17940263	DJ_shoot	wrky28_shoot	1.03056	0.335589	-1.61866	0.0008	0.00832112	down	Similar to H0607F01.9 protein.
OS04G0379500	4:18538780-18542943	DJ_shoot	wrky28_shoot	29.2368	10.0501	-1.54058	5e-05	0.000820221	down	Conserved hypothetical protein.
OS04G0383700	4:18823822-18824451	DJ_shoot	wrky28_shoot	9.48241	4.68127	-1.01835	0.00015	0.00212275	down	Conserved hypothetical protein.
OS04G0387300	4:19020604-19037718	DJ_shoot	wrky28_shoot	0.579617	4.07982	2.81534	5e-05	0.000820221	up	Similar to OSIGBa0075F02.1 protein.
OS04G0397800	4:19636917-19638406	DJ_shoot	wrky28_shoot	0	13.8619	inf	5e-05	0.000820221	up	Conserved hypothetical protein.
OS04G0414500	4:20485796-20487086	DJ_shoot	wrky28_shoot	4.78804	2.19781	-1.12337	0.0011	0.0106877	down	Similar to H0622F05.2 protein.
OS04G0428500	4:21214943-21215985	DJ_shoot	wrky28_shoot	1.96533	0.727328	-1.43409	0.00305	0.0231988	down	Conserved hypothetical protein.
OS04G0452650	4:22594107-22595839	DJ_shoot	wrky28_shoot	3.19609	1.58022	-1.01618	0.0021	0.0174444	down	Hypothetical protein.
OS04G0452700	4:22598599-22601272	DJ_shoot	wrky28_shoot	17.6326	6.08575	-1.53474	5e-05	0.000820221	down	Similar to Monosaccharide transporter 1.
OS04G0481900	4:24101426-24102538	DJ_shoot	wrky28_shoot	2.17508	0.837219	-1.37739	0.0026	0.0206653	down	Similar to H0510A06.12 protein.
OS04G0545250	4:27326576-27327802	DJ_shoot	wrky28_shoot	32.2452	14.1115	-1.19222	0.0007	0.00743454	down	Hypothetical protein.
OS04G0556100	4:27836612-27838008	DJ_shoot	wrky28_shoot	1.07231	0.419038	-1.35557	0.0055	0.0358386	down	Conserved hypothetical protein.
OS04G0556400	4:27843254-27845708	DJ_shoot	wrky28_shoot	3.15772	1.08843	-1.53663	5e-05	0.000820221	down	Similar to UDP-glycosyltransferase UGT93B9.
OS04G0568700	4:28574426-28575697	DJ_shoot	wrky28_shoot	2.91774	1.41404	-1.04503	0.00785	0.0465696	down	Similar to Heat stress transcription factor Spl7 (Heat shock transcription factor) (Heat shock factor RHSF10).
OS04G0597700	4:30156251-30159194	DJ_shoot	wrky28_shoot	1.14257	0.524205	-1.12408	0.0034	0.0251513	down	Hypothetical protein.
OS04G0606601	4:30673924-30674285	DJ_shoot	wrky28_shoot	9.1268	30.0533	1.71934	0.00015	0.00212275	up	Hypothetical conserved gene.
OS04G0617500	4:31361029-31361512	DJ_shoot	wrky28_shoot	6.79664	2.45807	-1.46729	0.00155	0.0138684	down	Similar to H0313F03.4 protein.
OS04G0677000	4:34573461-34575042	DJ_shoot	wrky28_shoot	1.52074	10.0183	2.7198	5e-05	0.000820221	up	Protein of unknown function DUF1677, Oryza sativa family protein.
OS04G0679000	4:34669393-34671829	DJ_shoot	wrky28_shoot	1.42915	0.586271	-1.28552	0.0077	0.0459761	down	Similar to H0801D08.9 protein.
OS04G0686000	4:35054570-35056161	DJ_shoot	wrky28_shoot	2.66932	1.26504	-1.07728	0.00085	0.00870883	down	Zinc finger, RING/FYVE/PHD-type domain containing protein.
OS05G0103800	5:207596-209481	DJ_shoot	wrky28_shoot	1.283	41.8216	5.02665	5e-05	0.000820221	up	Conserved hypothetical protein.
OS05G0217800	5:7255509-7257163	DJ_shoot	wrky28_shoot	178.032	80.0805	-1.15261	5e-05	0.000820221	down	BURP domain containing protein.
OS05G0247800	5:8959415-8960566	DJ_shoot	wrky28_shoot	0.726351	1.95163	1.42594	0.00525	0.0347612	up	Glycoside hydrolase, family 18 protein.
OS05G0249800	5:9103139-9104753	DJ_shoot	wrky28_shoot	0.362236	6.14459	4.08432	5e-05	0.000820221	up	Domain of unknown function DUF1618 domain containing protein.
OS05G0258400	5:9647990-9654813	DJ_shoot	wrky28_shoot	1.39075	0.651681	-1.09363	0.0003	0.00375387	down	Protein kinase, catalytic domain domain containing protein.
OS05G0278500	5:11609490-11615071	DJ_shoot	wrky28_shoot	2.66512	0.795775	-1.74377	5e-05	0.000820221	down	Transferase family protein.
OS05G0278550	5:11609490-11615071	DJ_shoot	wrky28_shoot	5.97578	2.3458	-1.34905	0.0023	0.0187498	down	Hypothetical gene.
OS05G0368100	5:17680493-17681105	DJ_shoot	wrky28_shoot	3.54539	1.28705	-1.46188	0.0023	0.0187498	down	Conserved hypothetical protein.
OS05G0376800	5:18183822-18185191	DJ_shoot	wrky28_shoot	4.9192	2.12831	-1.20872	5e-05	0.000820221	down	Gibberellin regulated protein family protein.
OS05G0399800	5:19448730-19449841	DJ_shoot	wrky28_shoot	6.89156	3.03193	-1.18459	5e-05	0.000820221	down	Leucine-rich repeat, N-terminal domain containing protein.
OS05G0432200	5:21198104-21198987	DJ_shoot	wrky28_shoot	1.98326	4.08208	1.04143	0.00845	0.0491138	up	Similar to Gibberellin-regulated protein 2 precursor.
OS05G0439000	5:21509425-21510614	DJ_shoot	wrky28_shoot	4.12367	1.76893	-1.22105	5e-05	0.000820221	down	Similar to RING-H2 finger protein ATL1O (RING-H2 finger protein ATL11).
OS05G0470900	5:23111177-23112761	DJ_shoot	wrky28_shoot	10.4892	4.65595	-1.17176	5e-05	0.000820221	down	Protein of unknown function DUF688 domain containing protein.
OS05G0497150	5:24423071-24426394	DJ_shoot	wrky28_shoot	4.20229	8.77278	1.06186	5e-05	0.000820221	up	Hypothetical conserved gene.
OS05G0514500	5:25509033-25510334	DJ_shoot	wrky28_shoot	3.90761	1.88412	-1.0524	5e-05	0.000820221	down	Conserved hypothetical protein.
OS05G0515500	5:25564516-25566222	DJ_shoot	wrky28_shoot	6.35451	2.42244	-1.39132	5e-05	0.000820221	down	Similar to O-methyltransferase ZRP4 (EC 2.1.1.-) (OMT).
OS05G0545300	5:27068627-27070015	DJ_shoot	wrky28_shoot	8.87213	3.99828	-1.1499	5e-05	0.000820221	down	Serine/threonine protein kinase domain containing protein.
OS05G0580200	5:28880515-28881393	DJ_shoot	wrky28_shoot	0	16.153	inf	5e-05	0.000820221	up	Conserved hypothetical protein.
OS06G0122600	6:1187780-1209114	DJ_shoot	wrky28_shoot	1.05087	2.12152	1.01351	0.00255	0.0203466	up	Peptidase C48, SUMO/Sentrin/Ubl1 domain containing protein.
OS06G0122800	6:1187780-1209114	DJ_shoot	wrky28_shoot	6.69542	17.2836	1.36816	5e-05	0.000820221	up	Hypothetical conserved gene.
OS06G0158800	6:2999147-3000424	DJ_shoot	wrky28_shoot	1.38273	0.523627	-1.40091	0.0036	0.0262884	down	Protein of unknown function DUF1191 family protein.
OS06G0184600	6:4248734-4249302	DJ_shoot	wrky28_shoot	5.92133	2.5433	-1.21922	0.0014	0.0128804	down	Conserved hypothetical protein.
OS06G0191900	6:4640793-4645100	DJ_shoot	wrky28_shoot	1.0072	0.340564	-1.56435	0.00275	0.0215558	down	Similar to Serine threonine kinase.
OS06G0200350	6:5082305-5083217	DJ_shoot	wrky28_shoot	2.87523	1.18571	-1.27793	0.00085	0.00870883	down	Conserved hypothetical protein.
OS06G0201500	6:5121495-5122335	DJ_shoot	wrky28_shoot	4.9072	2.26041	-1.11831	0.00095	0.0095	down	Hypothetical conserved gene.
OS06G0207950	6:5489246-5490602	DJ_shoot	wrky28_shoot	1.84173	0.808345	-1.18802	0.0009	0.00909542	down	Hypothetical gene.
OS06G0218800	6:6101060-6102004	DJ_shoot	wrky28_shoot	5.92759	2.55058	-1.21662	5e-05	0.000820221	down	Uncharacterised protein family UPF0503 domain containing protein.
OS06G0220500	6:6205612-6207557	DJ_shoot	wrky28_shoot	1.75762	0.862024	-1.02782	0.00235	0.0190527	down	UDP-glucuronosyl/UDP-glucosyltransferase family protein.
OS06G0238200	6:7186600-7188076	DJ_shoot	wrky28_shoot	7.42618	3.59719	-1.04575	5e-05	0.000820221	down	Similar to ubiquitin-protein ligase.
OS06G0242000	6:7369136-7371782	DJ_shoot	wrky28_shoot	1.47829	0.57311	-1.36705	0.0001	0.00150028	down	Similar to benzoate carboxyl methyltransferase.
OS06G0246200	6:7597084-7598163	DJ_shoot	wrky28_shoot	2.86294	0	#NAME?	5e-05	0.000820221	down	Similar to Formin-like protein 14.
OS06G0248500	6:7709144-7710744	DJ_shoot	wrky28_shoot	58.1826	27.6696	-1.07229	5e-05	0.000820221	down	U box domain containing protein.
OS06G0316800	6:12252281-12253365	DJ_shoot	wrky28_shoot	48.1635	21.6096	-1.15627	5e-05	0.000820221	down	Similar to Glycine-rich protein (Fragment).
OS06G0329200	6:12991050-13000888	DJ_shoot	wrky28_shoot	2.89904	7.3302	1.33828	5e-05	0.000820221	up	Conserved hypothetical protein.
OS06G0513050	6:18524687-18525556	DJ_shoot	wrky28_shoot	0	1.36555	inf	5e-05	0.000820221	up	Conserved hypothetical protein.
OS06G0513781	6:18557965-18558834	DJ_shoot	wrky28_shoot	0	3.13978	inf	5e-05	0.000820221	up	Conserved hypothetical protein.
OS06G0513862	6:18578428-18579297	DJ_shoot	wrky28_shoot	0	3.29279	inf	5e-05	0.000820221	up	Conserved hypothetical protein.
OS06G0513943	6:18615723-18616592	DJ_shoot	wrky28_shoot	0	1.37265	inf	5e-05	0.000820221	up	Conserved hypothetical protein.
OS06G0548500	6:20760705-20761602	DJ_shoot	wrky28_shoot	2.71022	0.994295	-1.44666	0.0017	0.0148278	down	Conserved hypothetical protein.
OS06G0549900	6:20832519-20834491	DJ_shoot	wrky28_shoot	0.829855	0.188206	-2.14055	0.00295	0.0226251	down	FAD linked oxidase, N-terminal domain containing protein.
OS06G0549950	6:20832519-20834491	DJ_shoot	wrky28_shoot	2.29171	1.02785	-1.1568	0.00325	0.0243181	down	Hypothetical protein.
OS06G0564700	6:21730401-21733637	DJ_shoot	wrky28_shoot	0.988036	2.182	1.14301	0.00015	0.00212275	up	Similar to Cysteine synthase (EC 4.2.99.8).
OS06G0579100	6:22556191-22558566	DJ_shoot	wrky28_shoot	5.52542	12.1627	1.13831	5e-05	0.000820221	up	Conserved hypothetical protein.
OS06G0608600	6:24223782-24226794	DJ_shoot	wrky28_shoot	13.0676	6.18714	-1.07864	5e-05	0.000820221	down	SFT2-like family protein.
OS06G0640100	6:26034889-26038156	DJ_shoot	wrky28_shoot	2.50773	0.792613	-1.66169	5e-05	0.000820221	down	Similar to Cytochrome P450 CYP71Y10.
OS06G0667000	6:27622770-27626271	DJ_shoot	wrky28_shoot	1.54881	0.752631	-1.04114	5e-05	0.000820221	down	Serine/threonine protein kinase domain containing protein.
OS06G0667600	6:27659069-27661166	DJ_shoot	wrky28_shoot	13.7862	1.78159	-2.95199	5e-05	0.000820221	down	Similar to Glycine decarboxylase complex H-protein.
OS06G0696566	6:29138985-29139490	DJ_shoot	wrky28_shoot	4.67235	1.60641	-1.5403	0.00305	0.0231988	down	Hypothetical conserved gene.
OS06G0711700	6:30092165-30093523	DJ_shoot	wrky28_shoot	24.3769	11.9603	-1.02726	5e-05	0.000820221	down	Kelch-type beta propeller domain containing protein.
OS06G0718300	6:30521742-30524025	DJ_shoot	wrky28_shoot	1.241	0.443143	-1.48565	0.00245	0.0196722	down	Putative UPF0496 protein 2.
OS06G0726100	6:30887214-30888383	DJ_shoot	wrky28_shoot	12.4249	5.58813	-1.1528	5e-05	0.000820221	down	Similar to Seed chitinase-c.
OS07G0110000	7:548480-554208	DJ_shoot	wrky28_shoot	7.78553	38.1439	2.29259	5e-05	0.000820221	up	Conserved hypothetical protein.
OS07G0114500	7:809696-812515	DJ_shoot	wrky28_shoot	4.99297	2.46322	-1.01935	0.001	0.00987056	down	Conserved hypothetical protein.
OS07G0122000	7:1150137-1152196	DJ_shoot	wrky28_shoot	1.87036	9.13981	2.28885	5e-05	0.000820221	up	Protein of unknown function DUF1719, Oryza sativa family protein.
OS07G0123800	7:1239803-1240626	DJ_shoot	wrky28_shoot	18.3068	8.48253	-1.10981	5e-05	0.000820221	down	Uncharacterised conserved protein UCP031279 domain containing protein.
OS07G0124900	7:1319033-1319789	DJ_shoot	wrky28_shoot	10.2973	2.14794	-2.26124	5e-05	0.000820221	down	Allergen V5/Tpx-1 related family protein.
OS07G0125500	7:1352186-1352942	DJ_shoot	wrky28_shoot	7.94528	2.45542	-1.69413	5e-05	0.000820221	down	Allergen V5/Tpx-1 related family protein.
OS07G0126301	7:1385339-1386095	DJ_shoot	wrky28_shoot	9.54323	2.94121	-1.69807	5e-05	0.000820221	down	Allergen V5/Tpx-1 related family protein.
OS07G0129700	7:1566124-1572085	DJ_shoot	wrky28_shoot	0.480978	1.42188	1.56375	0.00195	0.0164701	up	OSH15 protein (Homeobox gene).
OS07G0143500	7:2215710-2217178	DJ_shoot	wrky28_shoot	1.13547	2.67573	1.23665	0.0001	0.00150028	up	-
OS07G0147550	7:2456968-2458136	DJ_shoot	wrky28_shoot	6.46434	18.9021	1.54797	5e-05	0.000820221	up	Similar to Photosystem II 10 kDa polypeptide, chloroplast.
OS07G0190600	7:4868010-4877912	DJ_shoot	wrky28_shoot	2.63899	1.21682	-1.11687	5e-05	0.000820221	down	Domain of unknown function DUF223 domain containing protein.
OS07G0228400	7:7160703-7171403	DJ_shoot	wrky28_shoot	8.69259	3.79398	-1.19607	0.00165	0.0145007	down	Cyclin-like F-box domain containing protein.
OS07G0241600	7:7903783-7904992	DJ_shoot	wrky28_shoot	3.56378	1.26468	-1.49463	0.0003	0.00375387	down	UDP-glucuronosyl/UDP-glucosyltransferase domain containing protein.
OS07G0413300	7:12989630-12995232	DJ_shoot	wrky28_shoot	6.01294	2.10483	-1.51437	5e-05	0.000820221	down	Protein of unknown function DUF1409 domain containing protein.
OS07G0429700	7:14118025-14118911	DJ_shoot	wrky28_shoot	2.28984	6.74262	1.55806	5e-05	0.000820221	up	Similar to Thionin-like peptide.
OS07G0442800	7:14973712-14974977	DJ_shoot	wrky28_shoot	2.11552	23.1665	3.45296	5e-05	0.000820221	up	Conserved hypothetical protein.
OS07G0442900	7:14988873-14990789	DJ_shoot	wrky28_shoot	7.29793	3.07513	-1.24684	5e-05	0.000820221	down	Uncharacterised protein family UPF0497, trans-membrane plant subgroup domain containing protein.
OS07G0489000	7:18102557-18103713	DJ_shoot	wrky28_shoot	2.22653	0.432548	-2.36386	0.0051	0.0339958	down	Plant lipid transfer protein/Par allergen family protein.
OS07G0494800	7:18497998-18502813	DJ_shoot	wrky28_shoot	1.59709	0.552865	-1.53045	5e-05	0.000820221	down	Serine/threonine protein kinase domain containing protein.
OS07G0511400	7:19533864-19534577	DJ_shoot	wrky28_shoot	1.19007	33.7364	4.82519	5e-05	0.000820221	up	Hypothetical protein.
OS07G0537200	7:21116378-21117754	DJ_shoot	wrky28_shoot	1.29283	0.62318	-1.05281	0.008	0.0471763	down	Protein of unknown function DUF26 domain containing protein.
OS07G0586600	7:23840985-23841827	DJ_shoot	wrky28_shoot	4.75174	2.00835	-1.24245	0.0004	0.00469688	down	Conserved hypothetical protein.
OS07G0598800	7:24438590-24440475	DJ_shoot	wrky28_shoot	1.77259	0.758224	-1.22516	5e-05	0.000820221	down	Hypothetical conserved gene.
OS07G0601600	7:24555173-24556440	DJ_shoot	wrky28_shoot	21.1779	10.2969	-1.04035	5e-05	0.000820221	down	Similar to VEP1 (VEIN PATTERNING 1); binding / catalytic.
OS07G0605350	7:24805570-24805912	DJ_shoot	wrky28_shoot	28.8707	9.5703	-1.59297	5e-05	0.000820221	down	Similar to Protein EGG APPARATUS-1.
OS07G0611400	7:25167043-25167730	DJ_shoot	wrky28_shoot	4.05019	1.49637	-1.43652	0.00105	0.0102616	down	Protein kinase C-like, phorbol ester/diacylglycerol binding domain containing protein.
OS07G0664500	7:28057780-28059098	DJ_shoot	wrky28_shoot	6.24286	3.00577	-1.05447	5e-05	0.000820221	down	NAD(P)-binding domain containing protein.
OS07G0674800	7:28540697-28541670	DJ_shoot	wrky28_shoot	3.29558	1.56049	-1.07853	0.00445	0.0307775	down	Similar to AP2 domain transcription factor EREBP.
OS07G0687400	7:29206933-29207571	DJ_shoot	wrky28_shoot	3.62592	0.863704	-2.06974	0.0035	0.02572	down	Similar to VQ motif family protein, expressed.
OS08G0111300	8:594452-598038	DJ_shoot	wrky28_shoot	2.70945	0.892307	-1.60239	5e-05	0.000820221	down	Transferase family protein.
OS08G0129600	8:1653283-1658274	DJ_shoot	wrky28_shoot	1.19366	2.73365	1.19544	5e-05	0.000820221	up	Conserved hypothetical protein.
OS08G0139700	8:2210026-2213892	DJ_shoot	wrky28_shoot	0.774072	2.03574	1.39501	5e-05	0.000820221	up	Similar to terpene synthase 6.
OS08G0143600	8:2405903-2407588	DJ_shoot	wrky28_shoot	15.4836	6.82167	-1.18255	5e-05	0.000820221	down	Similar to Avr9/Cf-9 rapidly elicited protein 14 (Fragment).
OS08G0170700	8:4135125-4138360	DJ_shoot	wrky28_shoot	0.567317	1.50893	1.4113	5e-05	0.000820221	up	Disease resistance protein domain containing protein.
OS08G0174300	8:4325891-4329843	DJ_shoot	wrky28_shoot	1.08612	0.360636	-1.59057	0.00355	0.0260086	down	Transferase domain containing protein.
OS08G0185701	8:5027573-5029922	DJ_shoot	wrky28_shoot	31.3884	14.0218	-1.16256	5e-05	0.000820221	down	-
OS08G0207300	8:6251352-6252206	DJ_shoot	wrky28_shoot	0	3.48551	inf	5e-05	0.000820221	up	Conserved hypothetical protein.
OS08G0248700	8:9069081-9070671	DJ_shoot	wrky28_shoot	3.94758	1.76957	-1.15757	5e-05	0.000820221	down	Similar to Blind.
OS08G0290700	8:11607392-11608814	DJ_shoot	wrky28_shoot	6.79705	3.11032	-1.12784	5e-05	0.000820221	down	Winged helix repressor DNA-binding domain containing protein.
OS08G0290900	8:11629288-11631476	DJ_shoot	wrky28_shoot	6.23499	0.104458	-5.8994	0.00055	0.00614205	down	Similar to DNA-directed RNA polymerase III subunit 22.9 kDa polypeptide.
OS08G0358050	8:16447500-16449981	DJ_shoot	wrky28_shoot	0.385977	2.32173	2.58862	0.00035	0.00422501	up	-
OS08G0359900	8:16559388-16559982	DJ_shoot	wrky28_shoot	3.86741	1.3515	-1.51681	0.00255	0.0203466	down	Conserved hypothetical protein.
OS08G0365500	8:16919055-16920093	DJ_shoot	wrky28_shoot	1.51757	0.646592	-1.23084	0.007	0.042665	down	Similar to WAK80 - OsWAK receptor-like protein kinase.
OS08G0388900	8:18371707-18379608	DJ_shoot	wrky28_shoot	0.304318	1.17258	1.94603	0.0049	0.0329839	up	Similar to para-hydroxybenzoate--polyprenyltransferase.
OS08G0392100	8:18568970-18570352	DJ_shoot	wrky28_shoot	3.54607	1.76188	-1.00911	0.00075	0.0078747	down	2OG-Fe(II) oxygenase domain containing protein.
OS08G0392700	8:18616188-18616938	DJ_shoot	wrky28_shoot	4.06875	1.19812	-1.76381	0.00015	0.00212275	down	Conserved hypothetical protein.
OS08G0396500	8:18849615-18852819	DJ_shoot	wrky28_shoot	1.59563	0.79244	-1.00975	0.0006	0.00657389	down	Hypothetical conserved gene.
OS08G0404500	8:19325135-19326185	DJ_shoot	wrky28_shoot	11.2874	5.13074	-1.13748	5e-05	0.000820221	down	C1-like domain containing protein.
OS08G0415600	8:19875347-19881981	DJ_shoot	wrky28_shoot	3.62292	1.78957	-1.01754	5e-05	0.000820221	down	Similar to ubiquitin-protein ligase.
OS08G0436700	8:21218224-21220249	DJ_shoot	wrky28_shoot	0.717063	0.297412	-1.26964	0.00745	0.0448041	down	Similar to NAC transcription factor.
OS08G0460000	8:22558106-22559044	DJ_shoot	wrky28_shoot	1496.04	642.435	-1.21953	5e-05	0.000820221	down	Similar to Germin-like protein 1 precursor.
OS08G0470700	8:23147293-23151464	DJ_shoot	wrky28_shoot	0.627804	5.0827	3.01721	0.00015	0.00212275	up	Similar to carbonic anhydrase.
OS08G0486233	8:24044078-24044645	DJ_shoot	wrky28_shoot	11.2204	4.82507	-1.21751	5e-05	0.000820221	down	Similar to EIL transcription factor.
OS08G0525800	8:26151644-26153154	DJ_shoot	wrky28_shoot	1.87053	0.808916	-1.20938	0.0017	0.0148278	down	Similar to glucan endo-1,3-beta-glucosidase A6.
OS08G0526700	8:26214357-26218970	DJ_shoot	wrky28_shoot	0.728728	1.5562	1.09457	0.0009	0.00909542	up	Similar to UBA/UBX 33.3 kDa protein.
OS08G0530066	8:26398358-26399875	DJ_shoot	wrky28_shoot	3.7721	1.56544	-1.2688	0.0044	0.0305425	down	Nucleotide-diphospho-sugar transferase domain containing protein.
OS08G0530100	8:26400721-26401482	DJ_shoot	wrky28_shoot	4.55861	2.1052	-1.11463	0.00115	0.0110767	down	Nucleotide-diphospho-sugar transferase domain containing protein.
OS09G0103800	9:467010-472617	DJ_shoot	wrky28_shoot	0.638146	1.30658	1.03384	0.0013	0.0121573	up	Peptidyl-prolyl cis-trans isomerase, FKBP-type, domain domain containing protein.
OS09G0272600	9:5454053-5454902	DJ_shoot	wrky28_shoot	4.75061	11.0096	1.21257	0.0007	0.00743454	up	Conserved hypothetical protein.
OS09G0295300	9:7087265-7087829	DJ_shoot	wrky28_shoot	0	0.830733	inf	5e-05	0.000820221	up	Similar to cDNA clone:002-138-B03, full insert sequence.
OS09G0358050	9:11576815-11576925	DJ_shoot	wrky28_shoot	0	6865.56	inf	0.00145	0.0132174	up	-
OS09G0358500	9:11604045-11607329	DJ_shoot	wrky28_shoot	0.946578	0.0922517	-3.35907	5e-05	0.000820221	down	Hypothetical conserved gene.
OS09G0380600	9:12847731-12848959	DJ_shoot	wrky28_shoot	8.76344	4.03741	-1.11807	5e-05	0.000820221	down	Protein of unknown function DUF295 domain containing protein.
OS09G0412300	9:14635405-14636242	DJ_shoot	wrky28_shoot	130.25	59.9062	-1.1205	5e-05	0.000820221	down	Similar to Calmodulin-like protein.
OS09G0412350	9:14635405-14636242	DJ_shoot	wrky28_shoot	213.134	91.4514	-1.22068	5e-05	0.000820221	down	Hypothetical genes.
OS09G0418700	9:15042866-15047280	DJ_shoot	wrky28_shoot	2.86811	1.19449	-1.26371	0.0004	0.00469688	down	Similar to R111.
OS09G0431100	9:15750242-15762817	DJ_shoot	wrky28_shoot	3.9795	1.56038	-1.35069	5e-05	0.000820221	down	GPCR, family 3, metabotropic glutamate receptor-like protein.
OS09G0438100	9:16200945-16201902	DJ_shoot	wrky28_shoot	4.1628	1.89552	-1.13496	0.00015	0.00212275	down	Conserved hypothetical protein.
OS09G0438500	9:16229832-16231065	DJ_shoot	wrky28_shoot	2.68385	0.901345	-1.57415	5e-05	0.000820221	down	Hypothetical conserved gene.
OS09G0445600	9:16618038-16618783	DJ_shoot	wrky28_shoot	3.69478	1.81484	-1.02565	0.008	0.0471763	down	Similar to oxidoreductase/ transition metal ion binding protein.
OS09G0447300	9:16711021-16713794	DJ_shoot	wrky28_shoot	2.47158	0.658574	-1.90802	5e-05	0.000820221	down	Cytochrome P450 family protein.
OS09G0451400	9:16925419-16927046	DJ_shoot	wrky28_shoot	72.0055	34.7533	-1.05096	5e-05	0.000820221	down	ACC oxidase, Ethylene biosynthesis
OS09G0493000	9:19093321-19094165	DJ_shoot	wrky28_shoot	26.2267	9.07395	-1.53123	5e-05	0.000820221	down	Conserved hypothetical protein.
OS09G0550300	9:21761757-21765360	DJ_shoot	wrky28_shoot	1.90485	0.901241	-1.07969	0.0002	0.00270005	down	S-locus glycoprotein domain containing protein.
OS09G0554101	9:21954286-21954645	DJ_shoot	wrky28_shoot	9.00441	19.3798	1.10585	0.00595	0.0379282	up	Hypothetical conserved gene.
OS09G0563700	9:22400186-22404363	DJ_shoot	wrky28_shoot	0.434086	0.877814	1.01593	0.00065	0.00699536	up	Kelch related domain containing protein.
OS09G0569700	9:22736287-22743299	DJ_shoot	wrky28_shoot	1.48207	3.00302	1.0188	0.0028	0.0218259	up	Conserved hypothetical protein.
OS10G0107866	10:545797-548793	DJ_shoot	wrky28_shoot	2.99403	1.33902	-1.16091	0.00715	0.0434206	down	-
OS10G0124900	10:1591067-1594054	DJ_shoot	wrky28_shoot	4.98186	2.0285	-1.29627	5e-05	0.000820221	down	Conserved hypothetical protein.
OS10G0142600	10:2594664-2596911	DJ_shoot	wrky28_shoot	2.83772	14.6712	2.37018	5e-05	0.000820221	up	Protein kinase, catalytic domain domain containing protein.
OS10G0142900	10:2614801-2618660	DJ_shoot	wrky28_shoot	0	5.46111	inf	5e-05	0.000820221	up	Similar to RNA methyltransferase, TrmH family protein, expressed.
OS10G0148700	10:2921765-2923678	DJ_shoot	wrky28_shoot	2.99904	1.45793	-1.04058	0.0017	0.0148278	down	Protein of unknown function DUF1210 family protein.
OS10G0149000	10:2942139-2942901	DJ_shoot	wrky28_shoot	47.4429	18.32	-1.37277	5e-05	0.000820221	down	Protein of unknown function DUF1210 family protein.
OS10G0159300	10:3753396-3757307	DJ_shoot	wrky28_shoot	7.90962	37.2079	2.23393	5e-05	0.000820221	up	Conserved hypothetical protein.
OS10G0178500	10:5412579-5414295	DJ_shoot	wrky28_shoot	24.3797	9.66194	-1.33529	5e-05	0.000820221	down	UDP-glucuronosyl/UDP-glucosyltransferase family protein.
OS10G0191300	10:6370101-6370799	DJ_shoot	wrky28_shoot	1.7893	4.01734	1.16685	0.0072	0.043625	up	Similar to PR-1a pathogenesis related protein (Hv-1a) precursor.
OS10G0331600	10:9385677-9389718	DJ_shoot	wrky28_shoot	1.7563	0.623548	-1.49397	0.00025	0.00322811	down	UDP-glucuronosyl/UDP-glucosyltransferase domain containing protein.
OS10G0340100	10:9974283-9976309	DJ_shoot	wrky28_shoot	0	5.88917	inf	5e-05	0.000820221	up	Conserved hypothetical protein.
OS10G0393900	10:13131432-13133327	DJ_shoot	wrky28_shoot	3.0124	1.45945	-1.04549	0.00855	0.0494688	down	Hypothetical protein.
OS10G0397900	10:13392912-13402342	DJ_shoot	wrky28_shoot	0.966592	4.88769	2.33817	5e-05	0.000820221	up	CCAAT-binding transcription factor, subunit B domain containing protein.
OS10G0400500	10:13524416-13525925	DJ_shoot	wrky28_shoot	0.451915	2.22243	2.29801	0.0049	0.0329839	up	Similar to Pyridoxal-dependent decarboxylase conserved domain containing protein, expressed.
OS10G0405500	10:13842019-13848949	DJ_shoot	wrky28_shoot	0.630026	1.37157	1.12234	5e-05	0.000820221	up	Coiled-coil protein, Homologous chromosome pairing and synapsis in meiosis
OS10G0432200	10:15418590-15423464	DJ_shoot	wrky28_shoot	16.3483	2.33327	-2.80871	5e-05	0.000820221	down	Conserved hypothetical protein.
OS10G0463200	10:17070924-17072455	DJ_shoot	wrky28_shoot	17.8527	8.45549	-1.07818	5e-05	0.000820221	down	Esterase, SGNH hydrolase-type domain containing protein.
OS10G0469300	10:17345536-17350070	DJ_shoot	wrky28_shoot	0.937857	2.58238	1.46126	5e-05	0.000820221	up	Leucine-rich repeat, N-terminal domain containing protein.
OS10G0471000	10:17439580-17440872	DJ_shoot	wrky28_shoot	2.64822	1.18977	-1.15434	0.00125	0.0117972	down	Protein of unknown function DUF810 domain containing protein.
OS10G0478350	10:17923595-17926286	DJ_shoot	wrky28_shoot	5.73297	2.28849	-1.32489	0.00335	0.0248642	down	Hypothetical protein.
OS10G0504900	10:19303782-19304325	DJ_shoot	wrky28_shoot	4.4247	0.895279	-2.30517	0.0042	0.0294917	down	Similar to Lipid transfer protein.
OS10G0523000	10:20292772-20293968	DJ_shoot	wrky28_shoot	0.986814	0.342995	-1.52459	0.0054	0.0353944	down	Hypothetical protein.
OS10G0529500	10:20595068-20596048	DJ_shoot	wrky28_shoot	2.65929	1.28054	-1.0543	0.0034	0.0251513	down	Similar to Glutathione-S-transferase 2.
OS10G0538200	10:20971239-20972640	DJ_shoot	wrky28_shoot	4.86177	1.72203	-1.49737	5e-05	0.000820221	down	Peptidase aspartic, catalytic domain containing protein.
OS10G0543500	10:21224756-21226937	DJ_shoot	wrky28_shoot	6.44013	3.10123	-1.05425	5e-05	0.000820221	down	Six-bladed beta-propeller, TolB-like domain containing protein.
OS10G0549500	10:21520863-21524885	DJ_shoot	wrky28_shoot	0.949684	2.28403	1.26606	0.00025	0.00322811	up	Similar to Branched-chain-amino-acid aminotransferase.
OS10G0551700	10:21655488-21656252	DJ_shoot	wrky28_shoot	134.467	55.3784	-1.27985	5e-05	0.000820221	down	Plant lipid transfer protein and hydrophobic protein, helical domain containing protein.
OS10G0561100	10:22117135-22120221	DJ_shoot	wrky28_shoot	1.33533	0.655071	-1.02747	0.0015	0.0135299	down	Similar to Quinone oxidoreductase.
OS10G0562900	10:22213938-22214320	DJ_shoot	wrky28_shoot	79.9132	21.0303	-1.92597	5e-05	0.000820221	down	-
OS11G0108650	11:392251-394404	DJ_shoot	wrky28_shoot	0	1.07263	inf	5e-05	0.000820221	up	Similar to Laccase-23.
OS11G0126400	11:1202739-1206308	DJ_shoot	wrky28_shoot	5.0529	2.29111	-1.14107	5e-05	0.000820221	down	Similar to GDA1/CD39 family protein.
OS11G0126900	11:1233931-1235977	DJ_shoot	wrky28_shoot	6.75526	14.1336	1.06505	5e-05	0.000820221	up	NAC-domain protein, Drought tolerance
OS11G0128500	11:1317255-1318705	DJ_shoot	wrky28_shoot	6.31782	3.11204	-1.02157	5e-05	0.000820221	down	Similar to Myb factor.
OS11G0129101	11:1341434-1344785	DJ_shoot	wrky28_shoot	0.90325	2.50263	1.47025	0.00285	0.0221124	up	-
OS11G0141400	11:1931457-1932198	DJ_shoot	wrky28_shoot	12.8704	6.20756	-1.05196	5e-05	0.000820221	down	Similar to EF hand family protein, expressed.
OS11G0147150	11:2148785-2151562	DJ_shoot	wrky28_shoot	1.87399	3.76212	1.00544	0.0027	0.0212638	up	Hypothetical gene.
OS11G0154300	11:2539778-2542990	DJ_shoot	wrky28_shoot	2.13811	0.819448	-1.38362	0.00395	0.0282188	down	Protein of unknown function DUF584 family protein.
OS11G0156600	11:2683004-2684962	DJ_shoot	wrky28_shoot	6.81948	3.20981	-1.08717	0.0067	0.0413559	down	Similar to H0622F05.7 protein.
OS11G0213000	11:5873536-5881813	DJ_shoot	wrky28_shoot	1.19163	3.83743	1.6872	5e-05	0.000820221	up	Similar to Protein kinase domain containing protein, expressed.
OS11G0245400	11:7804502-7806059	DJ_shoot	wrky28_shoot	1.44014	0.647917	-1.15233	0.0023	0.0187498	down	Protein of unknown function DUF1685 domain containing protein.
OS11G0249400	11:8085125-8086522	DJ_shoot	wrky28_shoot	8.17588	4.08165	-1.00222	5e-05	0.000820221	down	Similar to Polygalacturonase family protein, expressed.
OS11G0255300	11:8379343-8382036	DJ_shoot	wrky28_shoot	3.69615	1.58203	-1.22424	5e-05	0.000820221	down	Cysteine endopeptidase (Cysteine proteinase (EC 3.4.22.-)-rice).
OS11G0282700	11:10081835-10086180	DJ_shoot	wrky28_shoot	0.611412	4.33908	2.82717	5e-05	0.000820221	up	Homeodomain-like containing protein.
OS11G0284300	11:10189139-10191810	DJ_shoot	wrky28_shoot	2.56659	0.927466	-1.46849	0.0007	0.00743454	down	Similar to POT family protein.
OS11G0454300	11:15342876-15343671	DJ_shoot	wrky28_shoot	3.06374	7.69628	1.32887	5e-05	0.000820221	up	Similar to Water-stress inducible protein RAB21.
OS11G0461200	11:15747041-15748173	DJ_shoot	wrky28_shoot	2.86914	1.42087	-1.01384	0.0016	0.0141685	down	UDP-glucuronosyl/UDP-glucosyltransferase domain containing protein.
OS11G0514400	11:18426135-18428231	DJ_shoot	wrky28_shoot	2.81144	0.483362	-2.54013	0.0028	0.0218259	down	Similar to BRASSINOSTEROID INSENSITIVE 1-associated receptor kinase 1.
OS11G0518900	11:18636475-18650782	DJ_shoot	wrky28_shoot	1.42266	5.35763	1.913	5e-05	0.000820221	up	Hypothetical conserved gene.
OS11G0643100	11:25501585-25503169	DJ_shoot	wrky28_shoot	1.61781	0.671969	-1.26758	0.0008	0.00832112	down	Transferase family protein.
OS11G0659200	11:26453227-26453757	DJ_shoot	wrky28_shoot	0	1.05702	inf	0.00145	0.0132174	up	Protein of unknown function DUF581 family protein.
OS11G0666200	11:26878082-26880047	DJ_shoot	wrky28_shoot	2.96444	1.2253	-1.27463	5e-05	0.000820221	down	Similar to Protein kinase domain containing protein.
OS11G0674400	11:27261092-27264194	DJ_shoot	wrky28_shoot	0.392063	0.80331	1.03487	0.00025	0.00322811	up	Similar to NB-ARC domain containing protein, expressed.
OS11G0687200	11:27841512-27846793	DJ_shoot	wrky28_shoot	3.58524	1.19727	-1.58232	5e-05	0.000820221	down	Hypothetical conserved gene.
OS11G0701800	11:28753858-28755033	DJ_shoot	wrky28_shoot	3.14074	7.04935	1.16638	5e-05	0.000820221	up	Chitinase (EC 3.2.1.14) III C10701-rice (EC 3.2.1.14) (Class III chitinase homologue (OsChib3H-a)H-).
OS12G0152200	12:2574324-2575584	DJ_shoot	wrky28_shoot	1.24279	0.530812	-1.22731	0.00385	0.0277121	down	Cyclin-like F-box domain containing protein.
OS12G0153400	12:2635627-2636887	DJ_shoot	wrky28_shoot	1.50269	0.433171	-1.79454	0.00025	0.00322811	down	Cyclin-like F-box domain containing protein.
OS12G0169300	12:3525498-3526633	DJ_shoot	wrky28_shoot	1.13019	5.53653	2.29242	5e-05	0.000820221	up	Conserved hypothetical protein.
OS12G0190400	12:4569134-4572169	DJ_shoot	wrky28_shoot	2.646	1.27385	-1.05462	0.00015	0.00212275	down	Similar to NifS-like protein.
OS12G0202851	12:5385091-5385598	DJ_shoot	wrky28_shoot	10.1155	4.91349	-1.04174	0.0016	0.0141685	down	Hypothetical protein.
OS12G0228500	12:6985009-6986144	DJ_shoot	wrky28_shoot	0.438535	2.81127	2.68046	5e-05	0.000820221	up	Hypothetical conserved gene.
OS12G0257600	12:8869546-8875025	DJ_shoot	wrky28_shoot	1.36809	3.12023	1.18949	5e-05	0.000820221	up	Similar to Laccase-25.
OS12G0281300	12:10606358-10611917	DJ_shoot	wrky28_shoot	1.4779	0.59094	-1.32246	5e-05	0.000820221	down	Similar to NB-ARC domain protein.
OS12G0287800	12:10996107-10996578	DJ_shoot	wrky28_shoot	8.52157	4.2171	-1.01487	0.0053	0.0349708	down	Hypothetical conserved gene.
OS12G0491800	12:18509842-18528700	DJ_shoot	wrky28_shoot	1.36515	0.355313	-1.9419	5e-05	0.000820221	down	Similar to Ent-kaurene synthase 1A.
OS12G0502350	12:19138424-19143392	DJ_shoot	wrky28_shoot	0.699195	1.95928	1.48656	0.00185	0.0158512	up	-
OS12G0508400	12:19543819-19544475	DJ_shoot	wrky28_shoot	1.13731	4.65367	2.03274	0.00095	0.0095	up	Conserved hypothetical protein.
OS12G0516800	12:20080390-20083271	DJ_shoot	wrky28_shoot	0.496586	1.27342	1.35859	5e-05	0.000820221	up	Hypothetical conserved gene.
OS12G0528801	12:20844118-20846664	DJ_shoot	wrky28_shoot	6.16916	104.274	4.07917	5e-05	0.000820221	up	Hypothetical gene.
OS12G0530100	12:20890099-20899533	DJ_shoot	wrky28_shoot	46.8513	23.2014	-1.01388	5e-05	0.000820221	down	Similar to Peroxidase 24 precursor (EC 1.11.1.7) (Atperox P24) (ATP47).
OS12G0550800	12:22291144-22294711	DJ_shoot	wrky28_shoot	5.02428	16.8136	1.74264	5e-05	0.000820221	up	Conserved hypothetical protein.
OS12G0554100	12:22511572-22514769	DJ_shoot	wrky28_shoot	0.529253	2.35499	2.15369	5e-05	0.000820221	up	Conserved hypothetical protein.
OS12G0555200	12:22591680-22593505	DJ_shoot	wrky28_shoot	15.5285	7.67416	-1.01684	5e-05	0.000820221	down	Similar to Probenazole-inducible protein PBZ1.
OS12G0564100	12:23135060-23137352	DJ_shoot	wrky28_shoot	0.257637	0.878716	1.77006	0.00015	0.00212275	up	Similar to Myb-like DNA-binding domain containing protein, expressed.
OS12G0571400	12:23524208-23524834	DJ_shoot	wrky28_shoot	7.23025	3.22512	-1.16469	0.0001	0.00150028	down	Conserved hypothetical protein.
OS12G0590500	12:24703606-24716073	DJ_shoot	wrky28_shoot	1.62489	3.76798	1.21344	5e-05	0.000820221	up	Similar to Kinesin motor domain containing protein, expressed.
OS12G0600000	12:25241191-25242261	DJ_shoot	wrky28_shoot	1.37481	0.526791	-1.38393	0.0056	0.0363129	down	Conserved hypothetical protein.
OS12G0609900	12:25758737-25764063	DJ_shoot	wrky28_shoot	2.8643	1.31059	-1.12797	0.0025	0.0200375	down	Similar to F-box domain containing protein, expressed.
OS12G0614600	12:26055220-26056980	DJ_shoot	wrky28_shoot	7.05428	3.33522	-1.08072	5e-05	0.000820221	down	Serine/threonine protein kinase domain containing protein.
OS12G0617400	12:26268680-26270792	DJ_shoot	wrky28_shoot	3.12731	1.50251	-1.05754	0.00165	0.0145007	down	Viviparous-14.
OS12G0631600	12:27046193-27049741	DJ_shoot	wrky28_shoot	11.6746	4.72814	-1.30403	5e-05	0.000820221	down	Conserved hypothetical protein.
